# Supplementary material for: Bis[(2-pyridylmeth­yl)(triisopropyl­silyl)amido]zinc(II)–toluene–tetra­hydro­furan (4/2/1)
Source: Acta Crystallogr Sect E Struct Rep Online. 2008 Apr 16;64(Pt 5):m664. doi: 10.1107/S160053680800888X (PMC2961323; doi:10.1107/S160053680800888X)
Supplement: Supplementary file 1 [file e-64-0m664-sup1.cif]

##############################################################################
###                                                                        ###
###        Electronic paper (Acta Crystallographica Section E)             ###
###                                                                        ###
##############################################################################
#                                                                            #
# This CIF contains the data in a paper accepted for publication in Acta     #
# Crystallographica Section E. It conforms to the requirements of Notes      #
# for Authors for Section E, and has been peer reviewed under the auspices   #
# of the IUCr Commission on Journals.                                        #
#                                                                            #
# Full details of the Crystallographic Information File format               #
# are given in the paper "The Crystallographic Information File (CIF):       #
# a New Standard Archive File for Crystallography" by S. R. Hall, F. H.      #
# Allen and I. D. Brown [Acta Cryst. (1991), A47, 655-685].                  #
#                                                                            #
# The current version of the core CIF dictionary is obtainable from          #
# ftp://ftp.iucr.org/pub/cif_core.dic. The current version number is 2.4.    #
#                                                                            #
# Software is freely available for graphical display of the structure(s) in  #
# this CIF.  For information consult the CIF home page http://www.iucr.org/  #
# cif/home.html                                                              #
#                                                                            #
# This file may be used for bona fide research purposes within the           #
# scientific community so long as proper attribution is given to the journal # 
# article from which it was obtained.                                        #
#                                                                            #
##############################################################################
                                             
data_I
_audit_creation_method     SHELXL-97
_chemical_name_systematic
;
Bis[(2-pyridylmethyl)(triisopropylsilyl)amido]zinc(II)--
toluene--tetrahydrofuran (4/2/1)
;
_chemical_name_common     ?
_chemical_formula_moiety     'C30 H54 N4 Si2 Zn, 0.5(C7 H8), 0.25(C4 H8 O)'
_chemical_formula_sum     'C34.5 H60 N4 O0.25 Si2 Zn1'
_chemical_formula_iupac     '[Zn (C15 H27 N2 Si1)2], 0.5(C7 H8), 0.25(C4 H8 O)'
_chemical_formula_weight     656.44
_chemical_melting_point     ?
_symmetry_cell_setting     monoclinic
_symmetry_space_group_name_H-M     'P 21'
_symmetry_space_group_name_Hall     'P 2yb'
loop_
    _symmetry_equiv_pos_as_xyz
    'x, y, z'
    '-x, y+1/2, -z'
_cell_length_a     13.2410(3)
_cell_length_b     17.6223(4)
_cell_length_c     16.7978(5)
_cell_angle_alpha     90.00
_cell_angle_beta     91.018(2)
_cell_angle_gamma     90.00
_cell_volume     3918.93(17)
_cell_formula_units_Z     4
_cell_measurement_reflns_used     26798
_cell_measurement_theta_min     2.26
_cell_measurement_theta_max     27.48
_cell_measurement_temperature     183(2)
_exptl_crystal_description     prism
_exptl_crystal_colour     colourless
_exptl_crystal_size_max     0.04
_exptl_crystal_size_mid     0.04
_exptl_crystal_size_min     0.03
_exptl_crystal_density_diffrn     1.113
_exptl_crystal_density_meas     ?
_exptl_crystal_density_method     'not measured'
_exptl_crystal_F_000     1420
_exptl_absorpt_coefficient_mu     0.715
_exptl_absorpt_correction_type     none
_exptl_absorpt_process_details     ?
_exptl_absorpt_correction_T_min     ?
_exptl_absorpt_correction_T_max     ?
_exptl_special_details
;
;
_diffrn_ambient_temperature     183(2)
_diffrn_radiation_type     MoK\a
_diffrn_radiation_wavelength     0.71073
_diffrn_radiation_source     'fine-focus sealed tube'
_diffrn_radiation_monochromator     graphite
_diffrn_measurement_device_type     'Nonius KappaCCD'
_diffrn_measurement_method     '\f and \w'
_diffrn_detector_area_resol_mean     ?
_diffrn_reflns_number     26798
_diffrn_reflns_av_R_equivalents     0.0508
_diffrn_reflns_av_sigmaI/netI     0.0952
_diffrn_reflns_theta_min     2.26
_diffrn_reflns_theta_max     27.48
_diffrn_reflns_theta_full     27.48
_diffrn_measured_fraction_theta_max     0.995
_diffrn_measured_fraction_theta_full     0.995
_diffrn_reflns_limit_h_min     -16
_diffrn_reflns_limit_h_max     17
_diffrn_reflns_limit_k_min     -22
_diffrn_reflns_limit_k_max     21
_diffrn_reflns_limit_l_min     -21
_diffrn_reflns_limit_l_max     21
_diffrn_standards_number     ?
_diffrn_standards_interval_count     ?
_diffrn_standards_interval_time     ?
_diffrn_standards_decay_%     ?
_refine_special_details
;
Refinement of <i>F</i>^2^ against ALL reflections. The weighted <i>R</i>-factor
<i>wR</i> and goodness of fit <i>S</i> are based on <i>F</i>^2^, conventional
<i>R</i>-factors <i>R</i> are based on <i>F</i>, with <i>F</i> set to zero for
negative <i>F</i>^2^. The threshold expression of <i>F</i>^2^ >
\s(<i>F</i>^2^) is used only for calculating <i>R</i>-factors(gt) <i>etc</i>.
and is not relevant to the choice of reflections for refinement.
<i>R</i>-factors based on <i>F</i>^2^ are statistically about twice as large
as those based on <i>F</i>, and <i>R</i>- factors based on ALL data will be
even larger.
;
_reflns_number_total     16235
_reflns_number_gt     11581
_reflns_threshold_expression     I>2\s(I)
_refine_ls_structure_factor_coef     Fsqd
_refine_ls_matrix_type     full
_refine_ls_R_factor_all     0.0982
_refine_ls_R_factor_gt     0.0611
_refine_ls_wR_factor_gt     0.1525
_refine_ls_wR_factor_ref     0.1732
_refine_ls_goodness_of_fit_ref     1.013
_refine_ls_restrained_S_all     1.013
_refine_ls_number_reflns     16235
_refine_ls_number_parameters     754
_refine_ls_number_restraints     1
_refine_ls_hydrogen_treatment     constr
_refine_ls_weighting_scheme     calc
_refine_ls_weighting_details
                 'calc w=1/[\s^2^(Fo^2^)+(0.0995P)^2^] where P=(Fo^2^+2Fc^2^)/3'
_atom_sites_solution_hydrogens     geom
_atom_sites_solution_primary     direct
_atom_sites_solution_secondary     difmap
_refine_ls_shift/su_max     0.001
_refine_ls_shift/su_mean     0.000
_refine_diff_density_max     1.040
_refine_diff_density_min     -0.384
_refine_ls_extinction_method     none
_refine_ls_extinction_coef     ?
_refine_ls_abs_structure_details     'Flack (1983), 7003 Friedel Pairs'
_refine_ls_abs_structure_Flack     -0.026(12)
loop_
    _atom_type_symbol
    _atom_type_description
    _atom_type_scat_dispersion_real
    _atom_type_scat_dispersion_imag
    _atom_type_scat_source
    'C' 'C' 0.0033 0.0016
                         'International Tables Vol C Tables 4.2.6.8 and 6.1.1.4'
    'H' 'H' 0.0000 0.0000
                         'International Tables Vol C Tables 4.2.6.8 and 6.1.1.4'
    'N' 'N' 0.0061 0.0033
                         'International Tables Vol C Tables 4.2.6.8 and 6.1.1.4'
    'O' 'O' 0.0106 0.0060
                         'International Tables Vol C Tables 4.2.6.8 and 6.1.1.4'
    'Si' 'Si' 0.0817 0.0704
                         'International Tables Vol C Tables 4.2.6.8 and 6.1.1.4'
    'Zn' 'Zn' 0.2839 1.4301
                         'International Tables Vol C Tables 4.2.6.8 and 6.1.1.4'
_computing_data_collection     'COLLECT (Nonius, 1998)'
_computing_cell_refinement     'DENZO (Otwinowski & Minor, 1997)'
_computing_data_reduction     'DENZO (Otwinowski & Minor, 1997)'
_computing_structure_solution     'SHELXS97 (Sheldrick, 2008)'
_computing_structure_refinement     'SHELXL97 (Sheldrick, 2008)'
_computing_molecular_graphics     'SHELXTL/PC (Sheldrick, 2008)'
_computing_publication_material     'SHELXL97 (Sheldrick, 2008)'
loop_
    _atom_site_type_symbol
    _atom_site_label
    _atom_site_fract_x
    _atom_site_fract_y
    _atom_site_fract_z
    _atom_site_U_iso_or_equiv
    _atom_site_adp_type
    _atom_site_calc_flag
    _atom_site_refinement_flags
    _atom_site_occupancy
    _atom_site_disorder_assembly
    _atom_site_disorder_group
    Zn Zn1A 0.33924(4) 1.03552(3) 0.86223(3) 0.02695(15) Uani d . 1 . .
    Si Si1A 0.36403(13) 1.01974(8) 1.05506(9) 0.0336(3) Uani d . 1 . .
    Si Si2A 0.39898(11) 1.19976(8) 0.78840(9) 0.0291(3) Uani d . 1 . .
    N N1A 0.4218(3) 0.9452(2) 0.8080(3) 0.0288(10) Uani d . 1 . .
    N N2A 0.3895(3) 0.9918(2) 0.9601(3) 0.0303(10) Uani d . 1 . .
    N N3A 0.1902(3) 1.0067(2) 0.8238(3) 0.0283(9) Uani d . 1 . .
    N N4A 0.3154(3) 1.1277(2) 0.8040(3) 0.0295(10) Uani d . 1 . .
    C C1A 0.4342(4) 0.9266(3) 0.7307(3) 0.0361(13) Uani d . 1 . .
    H H1AA 0.4037 0.9576 0.6908 0.043 Uiso calc R 1 . .
    C C2A 0.4888(4) 0.8654(3) 0.7081(4) 0.0386(14) Uani d . 1 . .
    H H2AA 0.4946 0.8532 0.6533 0.046 Uiso calc R 1 . .
    C C3A 0.5357(4) 0.8209(3) 0.7653(4) 0.0391(14) Uani d . 1 . .
    H H3AA 0.5751 0.7784 0.7505 0.047 Uiso calc R 1 . .
    C C4A 0.5242(4) 0.8395(3) 0.8452(4) 0.0375(13) Uani d . 1 . .
    H H4AA 0.5549 0.8094 0.8859 0.045 Uiso calc R 1 . .
    C C5A 0.4672(4) 0.9027(3) 0.8644(3) 0.0294(11) Uani d . 1 . .
    C C6A 0.4554(4) 0.9278(3) 0.9496(3) 0.0364(13) Uani d . 1 . .
    H H6AA 0.4291 0.8846 0.9807 0.044 Uiso calc R 1 . .
    H H6AB 0.5229 0.9408 0.9719 0.044 Uiso calc R 1 . .
    C C7A 0.3222(5) 0.9345(3) 1.1157(3) 0.0392(14) Uani d . 1 . .
    H H7AA 0.3820 0.8999 1.1185 0.047 Uiso calc R 1 . .
    C C8A 0.2971(8) 0.9531(4) 1.2026(4) 0.074(3) Uani d . 1 . .
    H H8AA 0.2888 0.9059 1.2325 0.111 Uiso calc R 1 . .
    H H8AB 0.2342 0.9825 1.2040 0.111 Uiso calc R 1 . .
    H H8AC 0.3521 0.9829 1.2267 0.111 Uiso calc R 1 . .
    C C9A 0.2378(5) 0.8886(4) 1.0755(4) 0.0481(16) Uani d . 1 . .
    H H9AA 0.2219 0.8445 1.1085 0.072 Uiso calc R 1 . .
    H H9AB 0.2598 0.8714 1.0231 0.072 Uiso calc R 1 . .
    H H9AC 0.1775 0.9204 1.0691 0.072 Uiso calc R 1 . .
    C C10A 0.4798(6) 1.0600(4) 1.1099(4) 0.0517(17) Uani d . 1 . .
    H H10A 0.4551 1.0833 1.1602 0.062 Uiso calc R 1 . .
    C C11A 0.5289(7) 1.1234(5) 1.0628(6) 0.077(3) Uani d . 1 . .
    H H11A 0.5757 1.1516 1.0976 0.115 Uiso calc R 1 . .
    H H11B 0.4766 1.1579 1.0422 0.115 Uiso calc R 1 . .
    H H11C 0.5660 1.1016 1.0183 0.115 Uiso calc R 1 . .
    C C12A 0.5593(7) 1.0014(5) 1.1341(5) 0.073(2) Uani d . 1 . .
    H H12A 0.6179 1.0271 1.1582 0.109 Uiso calc R 1 . .
    H H12B 0.5804 0.9731 1.0870 0.109 Uiso calc R 1 . .
    H H12C 0.5307 0.9661 1.1729 0.109 Uiso calc R 1 . .
    C C13A 0.2666(6) 1.0980(4) 1.0475(4) 0.0514(17) Uani d . 1 . .
    H H13A 0.2860 1.1296 1.0007 0.062 Uiso calc R 1 . .
    C C14A 0.2652(7) 1.1533(5) 1.1203(5) 0.072(2) Uiso d . 1 . .
    H H14A 0.2125 1.1916 1.1117 0.107 Uiso calc R 1 . .
    H H14B 0.3310 1.1783 1.1259 0.107 Uiso calc R 1 . .
    H H14C 0.2512 1.1245 1.1688 0.107 Uiso calc R 1 . .
    C C15A 0.1574(6) 1.0723(5) 1.0309(5) 0.069(2) Uiso d . 1 . .
    H H15A 0.1152 1.1167 1.0190 0.104 Uiso calc R 1 . .
    H H15B 0.1315 1.0462 1.0778 0.104 Uiso calc R 1 . .
    H H15C 0.1557 1.0377 0.9852 0.104 Uiso calc R 1 . .
    C C16A 0.1368(4) 0.9448(3) 0.8358(4) 0.0383(13) Uani d . 1 . .
    H H16A 0.1669 0.9045 0.8653 0.046 Uiso calc R 1 . .
    C C17A 0.0373(5) 0.9358(4) 0.8068(4) 0.0420(14) Uani d . 1 . .
    H H17A -0.0006 0.8914 0.8178 0.050 Uiso calc R 1 . .
    C C18A -0.0032(4) 0.9943(4) 0.7615(4) 0.0426(15) Uani d . 1 . .
    H H18A -0.0693 0.9896 0.7390 0.051 Uiso calc R 1 . .
    C C19A 0.0515(4) 1.0587(3) 0.7490(3) 0.0373(13) Uani d . 1 . .
    H H19A 0.0233 1.0995 0.7192 0.045 Uiso calc R 1 . .
    C C20A 0.1511(4) 1.0638(3) 0.7812(3) 0.0297(11) Uani d . 1 . .
    C C21A 0.2143(4) 1.1347(3) 0.7703(4) 0.0348(13) Uani d . 1 . .
    H H21A 0.2190 1.1459 0.7127 0.042 Uiso calc R 1 . .
    H H21B 0.1799 1.1781 0.7957 0.042 Uiso calc R 1 . .
    C C22A 0.4036(5) 1.2254(4) 0.6770(3) 0.0423(14) Uani d . 1 . .
    H H22A 0.3369 1.2495 0.6642 0.051 Uiso calc R 1 . .
    C C23A 0.4814(6) 1.2841(4) 0.6574(5) 0.062(2) Uani d . 1 . .
    H H23A 0.4769 1.2962 0.6005 0.094 Uiso calc R 1 . .
    H H23B 0.5489 1.2644 0.6704 0.094 Uiso calc R 1 . .
    H H23C 0.4691 1.3302 0.6885 0.094 Uiso calc R 1 . .
    C C24A 0.4098(5) 1.1557(4) 0.6219(4) 0.0495(16) Uani d . 1 . .
    H H24A 0.3926 1.1708 0.5672 0.074 Uiso calc R 1 . .
    H H24B 0.3622 1.1169 0.6395 0.074 Uiso calc R 1 . .
    H H24C 0.4785 1.1352 0.6239 0.074 Uiso calc R 1 . .
    C C25A 0.3677(4) 1.2927(3) 0.8403(4) 0.0367(13) Uani d . 1 . .
    H H25A 0.4292 1.3256 0.8395 0.044 Uiso calc R 1 . .
    C C26A 0.2796(5) 1.3372(4) 0.8017(4) 0.0509(17) Uani d . 1 . .
    H H26A 0.2645 1.3818 0.8343 0.076 Uiso calc R 1 . .
    H H26B 0.2198 1.3046 0.7980 0.076 Uiso calc R 1 . .
    H H26C 0.2984 1.3536 0.7482 0.076 Uiso calc R 1 . .
    C C27A 0.3398(6) 1.2793(4) 0.9278(4) 0.0547(18) Uani d . 1 . .
    H H27A 0.3273 1.3282 0.9536 0.082 Uiso calc R 1 . .
    H H27B 0.3956 1.2533 0.9555 0.082 Uiso calc R 1 . .
    H H27C 0.2788 1.2480 0.9299 0.082 Uiso calc R 1 . .
    C C28A 0.5249(4) 1.1648(3) 0.8311(4) 0.0374(13) Uani d . 1 . .
    H H28A 0.5080 1.1331 0.8785 0.045 Uiso calc R 1 . .
    C C29A 0.5978(5) 1.2263(4) 0.8620(5) 0.0540(17) Uani d . 1 . .
    H H29A 0.6590 1.2024 0.8841 0.081 Uiso calc R 1 . .
    H H29B 0.5651 1.2560 0.9036 0.081 Uiso calc R 1 . .
    H H29C 0.6160 1.2599 0.8181 0.081 Uiso calc R 1 . .
    C C30A 0.5805(4) 1.1120(4) 0.7742(4) 0.0474(16) Uani d . 1 . .
    H H30A 0.6445 1.0959 0.7990 0.071 Uiso calc R 1 . .
    H H30B 0.5940 1.1391 0.7246 0.071 Uiso calc R 1 . .
    H H30C 0.5386 1.0674 0.7627 0.071 Uiso calc R 1 . .
    Zn Zn1B 0.16087(4) 0.72556(3) 0.63234(3) 0.02721(15) Uani d . 1 . .
    Si Si1B -0.07885(10) 0.70358(8) 0.59155(9) 0.0284(3) Uani d . 1 . .
    Si Si2B 0.31298(11) 0.59836(8) 0.55680(9) 0.0267(3) Uani d . 1 . .
    N N1B 0.1792(3) 0.7365(3) 0.7578(3) 0.0299(10) Uani d . 1 . .
    N N2B 0.0210(3) 0.7084(3) 0.6574(2) 0.0290(9) Uani d . 1 . .
    N N3B 0.2153(3) 0.8345(2) 0.5982(3) 0.0288(10) Uani d . 1 . .
    N N4B 0.2689(3) 0.6892(2) 0.5682(3) 0.0297(10) Uani d . 1 . .
    C C1B 0.2603(4) 0.7557(3) 0.8026(4) 0.0355(13) Uani d . 1 . .
    H H1BA 0.3217 0.7666 0.7765 0.043 Uiso calc R 1 . .
    C C2B 0.2587(5) 0.7604(3) 0.8840(4) 0.0371(13) Uani d . 1 . .
    H H2BA 0.3174 0.7745 0.9137 0.045 Uiso calc R 1 . .
    C C3B 0.1681(5) 0.7437(3) 0.9223(3) 0.0392(14) Uani d . 1 . .
    H H3BA 0.1643 0.7454 0.9787 0.047 Uiso calc R 1 . .
    C C4B 0.0845(4) 0.7249(3) 0.8760(3) 0.0376(13) Uani d . 1 . .
    H H4BA 0.0219 0.7144 0.9007 0.045 Uiso calc R 1 . .
    C C5B 0.0914(4) 0.7212(3) 0.7940(3) 0.0291(11) Uani d . 1 . .
    C C6B 0.0033(4) 0.6978(4) 0.7420(3) 0.0363(13) Uani d . 1 . .
    H H6BA -0.0118 0.6436 0.7519 0.044 Uiso calc R 1 . .
    H H6BB -0.0567 0.7277 0.7570 0.044 Uiso calc R 1 . .
    C C7B -0.1881(4) 0.7642(4) 0.6286(4) 0.0413(14) Uani d . 1 . .
    H H7BA -0.2121 0.7393 0.6783 0.050 Uiso calc R 1 . .
    C C8B -0.1581(5) 0.8458(4) 0.6520(4) 0.0527(17) Uiso d . 1 . .
    H H8BA -0.2125 0.8690 0.6824 0.079 Uiso calc R 1 . .
    H H8BB -0.1465 0.8756 0.6038 0.079 Uiso calc R 1 . .
    H H8BC -0.0960 0.8446 0.6847 0.079 Uiso calc R 1 . .
    C C9B -0.2801(5) 0.7663(4) 0.5705(4) 0.0527(18) Uani d . 1 . .
    H H9BA -0.3357 0.7939 0.5951 0.079 Uiso calc R 1 . .
    H H9BB -0.3018 0.7143 0.5583 0.079 Uiso calc R 1 . .
    H H9BC -0.2612 0.7919 0.5212 0.079 Uiso calc R 1 . .
    C C10B -0.1340(4) 0.6054(3) 0.5768(4) 0.0374(13) Uani d . 1 . .
    H H10B -0.1807 0.6078 0.5295 0.045 Uiso calc R 1 . .
    C C11B -0.1974(5) 0.5763(4) 0.6491(4) 0.0550(18) Uani d . 1 . .
    H H11D -0.2194 0.5240 0.6390 0.083 Uiso calc R 1 . .
    H H11E -0.2567 0.6089 0.6555 0.083 Uiso calc R 1 . .
    H H11F -0.1556 0.5780 0.6978 0.083 Uiso calc R 1 . .
    C C12B -0.0527(5) 0.5458(4) 0.5587(5) 0.0550(18) Uani d . 1 . .
    H H12D -0.0838 0.4954 0.5558 0.082 Uiso calc R 1 . .
    H H12E -0.0008 0.5463 0.6010 0.082 Uiso calc R 1 . .
    H H12F -0.0216 0.5577 0.5076 0.082 Uiso calc R 1 . .
    C C13B -0.0279(4) 0.7355(3) 0.4918(3) 0.0360(13) Uani d . 1 . .
    H H13B 0.0408 0.7123 0.4882 0.043 Uiso calc R 1 . .
    C C14B -0.0876(5) 0.7070(5) 0.4170(4) 0.059(2) Uani d . 1 . .
    H H14D -0.0551 0.7257 0.3688 0.088 Uiso calc R 1 . .
    H H14E -0.1571 0.7259 0.4185 0.088 Uiso calc R 1 . .
    H H14F -0.0882 0.6514 0.4165 0.088 Uiso calc R 1 . .
    C C15B -0.0116(6) 0.8202(4) 0.4862(4) 0.0530(17) Uani d . 1 . .
    H H15D 0.0324 0.8313 0.4413 0.080 Uiso calc R 1 . .
    H H15E 0.0202 0.8386 0.5356 0.080 Uiso calc R 1 . .
    H H15F -0.0768 0.8456 0.4779 0.080 Uiso calc R 1 . .
    C C16B 0.1863(4) 0.9045(3) 0.6184(3) 0.0355(13) Uani d . 1 . .
    H H16B 0.1341 0.9096 0.6560 0.043 Uiso calc R 1 . .
    C C17B 0.2275(5) 0.9694(3) 0.5879(4) 0.0409(14) Uani d . 1 . .
    H H17B 0.2054 1.0181 0.6046 0.049 Uiso calc R 1 . .
    C C18B 0.3011(5) 0.9615(3) 0.5330(4) 0.0389(14) Uani d . 1 . .
    H H18B 0.3307 1.0052 0.5098 0.047 Uiso calc R 1 . .
    C C19B 0.3321(4) 0.8916(3) 0.5115(4) 0.0382(14) Uani d . 1 . .
    H H19B 0.3838 0.8860 0.4734 0.046 Uiso calc R 1 . .
    C C20B 0.2881(4) 0.8274(3) 0.5451(3) 0.0301(11) Uani d . 1 . .
    C C21B 0.3212(5) 0.7483(3) 0.5243(4) 0.0395(14) Uani d . 1 . .
    H H21C 0.3094 0.7401 0.4666 0.047 Uiso calc R 1 . .
    H H21D 0.3947 0.7437 0.5351 0.047 Uiso calc R 1 . .
    C C22B 0.4494(4) 0.5906(3) 0.5924(4) 0.0370(13) Uani d . 1 . .
    H H22B 0.4925 0.6080 0.5476 0.044 Uiso calc R 1 . .
    C C23B 0.4844(4) 0.5098(4) 0.6148(4) 0.0450(15) Uani d . 1 . .
    H H23D 0.5572 0.5101 0.6264 0.067 Uiso calc R 1 . .
    H H23E 0.4699 0.4752 0.5704 0.067 Uiso calc R 1 . .
    H H23F 0.4483 0.4927 0.6620 0.067 Uiso calc R 1 . .
    C C24B 0.4734(5) 0.6428(4) 0.6644(4) 0.0487(16) Uani d . 1 . .
    H H24D 0.5461 0.6415 0.6764 0.073 Uiso calc R 1 . .
    H H24E 0.4363 0.6250 0.7109 0.073 Uiso calc R 1 . .
    H H24F 0.4529 0.6949 0.6517 0.073 Uiso calc R 1 . .
    C C25B 0.3109(4) 0.5733(3) 0.4459(3) 0.0346(12) Uani d . 1 . .
    H H25B 0.3441 0.6174 0.4196 0.041 Uiso calc R 1 . .
    C C26B 0.2035(5) 0.5727(4) 0.4112(4) 0.0505(16) Uani d . 1 . .
    H H26D 0.2059 0.5777 0.3531 0.076 Uiso calc R 1 . .
    H H26E 0.1653 0.6152 0.4332 0.076 Uiso calc R 1 . .
    H H26F 0.1705 0.5248 0.4249 0.076 Uiso calc R 1 . .
    C C27B 0.3714(5) 0.5042(4) 0.4192(4) 0.0442(15) Uani d . 1 . .
    H H27D 0.3622 0.4972 0.3616 0.066 Uiso calc R 1 . .
    H H27E 0.3476 0.4589 0.4470 0.066 Uiso calc R 1 . .
    H H27F 0.4432 0.5122 0.4318 0.066 Uiso calc R 1 . .
    C C28B 0.2242(4) 0.5346(3) 0.6128(3) 0.0360(12) Uani d . 1 . .
    H H28B 0.1547 0.5518 0.5969 0.043 Uiso calc R 1 . .
    C C29B 0.2278(6) 0.4504(4) 0.5911(4) 0.0517(18) Uani d . 1 . .
    H H29D 0.1793 0.4224 0.6232 0.078 Uiso calc R 1 . .
    H H29E 0.2960 0.4308 0.6015 0.078 Uiso calc R 1 . .
    H H29F 0.2105 0.4442 0.5345 0.078 Uiso calc R 1 . .
    C C30B 0.2298(5) 0.5435(4) 0.7044(3) 0.0426(14) Uani d . 1 . .
    H H30D 0.1673 0.5246 0.7276 0.064 Uiso calc R 1 . .
    H H30E 0.2386 0.5972 0.7180 0.064 Uiso calc R 1 . .
    H H30F 0.2873 0.5144 0.7257 0.064 Uiso calc R 1 . .
    C C1T 0.8334(9) 0.9809(6) 0.9947(7) 0.095(3) Uani d . 1 . .
    C C2T 0.7634(8) 0.9935(6) 0.9348(8) 0.107(4) Uani d . 1 . .
    H H2TC 0.7270 1.0399 0.9334 0.128 Uiso calc R 1 . .
    C C3T 0.7458(7) 0.9415(6) 0.8788(8) 0.098(3) Uani d . 1 . .
    H H3TC 0.7008 0.9534 0.8359 0.118 Uiso calc R 1 . .
    C C4T 0.7899(8) 0.8722(6) 0.8807(7) 0.090(3) Uani d . 1 . .
    H H4TC 0.7739 0.8353 0.8413 0.108 Uiso calc R 1 . .
    C C5T 0.8572(8) 0.8567(6) 0.9402(7) 0.095(3) Uani d . 1 . .
    H H5TA 0.8879 0.8080 0.9439 0.114 Uiso calc R 1 . .
    C C6T 0.8809(7) 0.9125(5) 0.9957(7) 0.083(3) Uani d . 1 . .
    H H6TA 0.9314 0.9027 1.0352 0.099 Uiso calc R 1 . .
    C C7T 0.8582(12) 1.0359(10) 1.0535(10) 0.160(6) Uiso d . 1 . .
    H H7TA 0.9090 1.0150 1.0905 0.240 Uiso calc R 1 . .
    H H7TB 0.7974 1.0494 1.0828 0.240 Uiso calc R 1 . .
    H H7TC 0.8853 1.0813 1.0278 0.240 Uiso calc R 1 . .
    O O1TH 0.8602(9) 1.2011(7) 0.7855(7) 0.079(3) Uiso d P 0.50 . .
    C C1TH 0.9455(13) 1.2052(10) 0.8595(11) 0.075(5) Uiso d P 0.50 . .
    H H1TA 0.9120 1.2047 0.9117 0.090 Uiso calc PR 0.50 . .
    H H1TB 0.9925 1.1616 0.8570 0.090 Uiso calc PR 0.50 . .
    C C2TH 0.9996(9) 1.2771(7) 0.8477(8) 0.042(3) Uiso d P 0.50 . .
    H H2TA 1.0724 1.2669 0.8404 0.050 Uiso calc PR 0.50 . .
    H H2TB 0.9924 1.3097 0.8952 0.050 Uiso calc PR 0.50 . .
    C C3TH 0.9563(9) 1.3178(7) 0.7743(7) 0.040(3) Uiso d P 0.50 . .
    H H3TA 0.9321 1.3686 0.7903 0.048 Uiso calc PR 0.50 . .
    H H3TB 1.0108 1.3250 0.7355 0.048 Uiso calc PR 0.50 . .
    C C4TH 0.8709(11) 1.2755(8) 0.7348(9) 0.057(4) Uiso d P 0.50 . .
    H H4TA 0.8868 1.2634 0.6789 0.068 Uiso calc PR 0.50 . .
    H H4TB 0.8079 1.3057 0.7357 0.068 Uiso calc PR 0.50 . .
loop_
    _atom_site_aniso_label
    _atom_site_aniso_U_11
    _atom_site_aniso_U_22
    _atom_site_aniso_U_33
    _atom_site_aniso_U_12
    _atom_site_aniso_U_13
    _atom_site_aniso_U_23
    Zn1A 0.0295(3) 0.0243(3) 0.0270(3) 0.0012(3) -0.0014(2) 0.0016(3)
    Si1A 0.0493(9) 0.0249(8) 0.0266(8) 0.0012(7) -0.0030(7) -0.0014(6)
    Si2A 0.0300(7) 0.0240(7) 0.0333(8) -0.0005(6) 0.0027(6) 0.0021(6)
    N1A 0.027(2) 0.031(2) 0.028(2) 0.0009(19) -0.0030(19) -0.0012(19)
    N2A 0.036(2) 0.027(2) 0.028(2) 0.0079(19) -0.0021(19) 0.0007(18)
    N3A 0.030(2) 0.026(2) 0.028(2) 0.0000(19) -0.0005(18) 0.0020(18)
    N4A 0.027(2) 0.028(2) 0.034(3) -0.0008(18) -0.0018(19) 0.0066(19)
    C1A 0.039(3) 0.041(3) 0.028(3) -0.002(3) 0.004(2) -0.002(3)
    C2A 0.039(3) 0.041(3) 0.036(3) -0.002(3) 0.005(3) -0.012(3)
    C3A 0.037(3) 0.037(3) 0.043(4) 0.008(3) 0.005(3) -0.010(3)
    C4A 0.042(3) 0.030(3) 0.040(3) 0.009(3) -0.005(3) -0.005(2)
    C5A 0.025(2) 0.029(3) 0.034(3) -0.001(2) -0.002(2) -0.003(2)
    C6A 0.042(3) 0.031(3) 0.036(3) 0.007(3) -0.004(3) -0.001(2)
    C7A 0.056(4) 0.035(3) 0.027(3) 0.002(3) 0.001(3) -0.003(2)
    C8A 0.141(8) 0.053(5) 0.029(4) -0.006(5) 0.012(4) 0.000(3)
    C9A 0.060(4) 0.040(4) 0.044(4) -0.008(3) 0.013(3) 0.007(3)
    C10A 0.076(5) 0.041(4) 0.038(4) -0.009(3) -0.009(3) -0.002(3)
    C11A 0.086(6) 0.056(5) 0.087(6) -0.026(4) -0.037(5) 0.009(4)
    C12A 0.083(5) 0.058(4) 0.076(6) -0.005(4) -0.051(5) -0.003(4)
    C13A 0.074(5) 0.038(3) 0.042(4) 0.009(3) 0.015(3) 0.005(3)
    C16A 0.038(3) 0.033(3) 0.044(3) 0.002(3) 0.000(3) 0.003(3)
    C17A 0.043(3) 0.037(3) 0.046(4) -0.007(3) 0.003(3) -0.001(3)
    C18A 0.031(3) 0.054(4) 0.043(4) 0.001(3) -0.005(3) -0.008(3)
    C19A 0.035(3) 0.042(3) 0.035(3) 0.003(3) -0.003(2) 0.001(3)
    C20A 0.029(3) 0.031(3) 0.029(3) 0.001(2) -0.001(2) -0.004(2)
    C21A 0.031(3) 0.030(3) 0.043(3) -0.001(2) -0.003(2) 0.009(3)
    C22A 0.047(3) 0.042(3) 0.038(3) 0.003(3) 0.011(3) 0.006(3)
    C23A 0.070(5) 0.061(5) 0.057(5) -0.008(4) 0.023(4) 0.020(4)
    C24A 0.053(4) 0.057(4) 0.038(4) 0.009(3) 0.009(3) 0.003(3)
    C25A 0.038(3) 0.028(3) 0.043(3) 0.004(2) 0.007(3) -0.002(3)
    C26A 0.054(4) 0.031(3) 0.067(5) 0.016(3) -0.001(3) -0.004(3)
    C27A 0.076(5) 0.038(3) 0.051(4) -0.001(3) 0.019(4) -0.010(3)
    C28A 0.033(3) 0.029(3) 0.050(4) -0.002(2) -0.005(3) -0.004(3)
    C29A 0.042(3) 0.047(4) 0.073(5) -0.003(3) -0.007(3) -0.009(4)
    C30A 0.033(3) 0.039(3) 0.069(5) 0.009(3) -0.002(3) -0.005(3)
    Zn1B 0.0253(3) 0.0298(3) 0.0266(3) 0.0001(3) 0.0029(2) 0.0016(3)
    Si1B 0.0259(7) 0.0312(8) 0.0282(7) -0.0013(6) 0.0005(6) -0.0007(6)
    Si2B 0.0284(7) 0.0260(7) 0.0259(7) -0.0008(6) 0.0032(6) 0.0002(6)
    N1B 0.028(2) 0.034(2) 0.028(2) 0.0022(19) 0.0008(18) 0.0016(19)
    N2B 0.028(2) 0.039(3) 0.020(2) 0.0020(19) 0.0014(17) -0.0004(19)
    N3B 0.030(2) 0.027(2) 0.029(2) 0.0024(19) -0.0003(19) 0.0031(19)
    N4B 0.031(2) 0.030(2) 0.029(2) -0.0008(19) 0.0068(19) 0.0062(19)
    C1B 0.029(3) 0.034(3) 0.043(3) -0.004(2) -0.001(2) -0.004(3)
    C2B 0.040(3) 0.034(3) 0.037(3) -0.003(3) -0.010(3) -0.005(3)
    C3B 0.051(3) 0.039(3) 0.028(3) -0.006(3) 0.001(3) -0.001(2)
    C4B 0.040(3) 0.041(3) 0.032(3) 0.002(3) 0.013(2) 0.007(3)
    C5B 0.029(2) 0.029(3) 0.030(3) -0.002(2) 0.001(2) 0.005(2)
    C6B 0.031(3) 0.054(4) 0.024(3) -0.007(3) -0.001(2) 0.004(3)
    C7B 0.035(3) 0.049(4) 0.040(3) 0.010(3) -0.005(3) -0.012(3)
    C9B 0.038(3) 0.060(4) 0.060(4) 0.017(3) -0.006(3) -0.012(4)
    C10B 0.030(3) 0.045(3) 0.037(3) -0.007(3) -0.005(2) 0.000(3)
    C11B 0.057(4) 0.060(4) 0.047(4) -0.024(4) -0.001(3) 0.011(3)
    C12B 0.045(4) 0.041(4) 0.078(5) 0.003(3) -0.004(3) -0.014(3)
    C13B 0.039(3) 0.040(3) 0.029(3) -0.006(3) 0.001(2) -0.004(3)
    C14B 0.059(4) 0.086(6) 0.031(3) -0.019(4) -0.001(3) 0.001(4)
    C15B 0.062(4) 0.049(4) 0.047(4) -0.004(3) -0.010(3) 0.011(3)
    C16B 0.037(3) 0.034(3) 0.035(3) 0.004(3) 0.003(2) -0.006(2)
    C17B 0.054(4) 0.032(3) 0.037(3) 0.007(3) -0.003(3) -0.004(3)
    C18B 0.046(3) 0.030(3) 0.041(3) -0.004(3) 0.001(3) 0.007(3)
    C19B 0.041(3) 0.035(3) 0.038(3) 0.002(3) 0.009(3) 0.007(3)
    C20B 0.026(3) 0.031(3) 0.033(3) 0.002(2) -0.001(2) 0.002(2)
    C21B 0.041(3) 0.036(3) 0.042(3) 0.001(3) 0.010(3) 0.007(3)
    C22B 0.034(3) 0.035(3) 0.042(3) 0.003(2) -0.001(3) -0.005(3)
    C23B 0.036(3) 0.052(4) 0.047(4) 0.019(3) -0.004(3) 0.005(3)
    C24B 0.041(3) 0.045(4) 0.059(4) 0.003(3) -0.016(3) -0.017(3)
    C25B 0.040(3) 0.033(3) 0.030(3) 0.003(2) 0.003(2) -0.006(2)
    C26B 0.060(4) 0.058(4) 0.033(3) -0.003(3) -0.011(3) -0.008(3)
    C27B 0.056(4) 0.041(3) 0.036(3) -0.002(3) 0.002(3) -0.007(3)
    C28B 0.032(3) 0.042(3) 0.035(3) -0.009(3) -0.001(2) 0.009(3)
    C29B 0.062(4) 0.049(4) 0.044(4) -0.028(3) 0.006(3) 0.001(3)
    C30B 0.055(4) 0.039(3) 0.034(3) 0.001(3) 0.007(3) 0.003(3)
    C1T 0.104(8) 0.078(7) 0.104(8) -0.032(6) 0.027(7) -0.021(6)
    C2T 0.081(7) 0.068(6) 0.169(12) -0.011(5) -0.042(8) -0.005(7)
    C3T 0.066(6) 0.083(7) 0.145(11) -0.016(5) -0.022(6) 0.007(7)
    C4T 0.084(7) 0.093(8) 0.092(8) -0.003(6) 0.009(6) 0.003(6)
    C5T 0.093(7) 0.078(7) 0.114(9) 0.012(6) 0.032(7) -0.005(6)
    C6T 0.081(6) 0.066(6) 0.102(8) 0.011(5) 0.016(5) 0.016(5)
_geom_special_details
;
All e.s.d.'s (except the e.s.d. in the dihedral angle between two l.s. planes)
are estimated using the full covariance matrix. The cell e.s.d.'s are taken
into account individually in the estimation of e.s.d.'s in distances, angles
and torsion angles; correlations between e.s.d.'s in cell parameters are only
used when they are defined by crystal symmetry. An approximate (isotropic)
treatment of cell e.s.d.'s is used for estimating e.s.d.'s involving l.s.
planes.
;
loop_
    _geom_bond_atom_site_label_1
    _geom_bond_atom_site_label_2
    _geom_bond_site_symmetry_2
    _geom_bond_distance
    _geom_bond_publ_flag
    Zn1A N4A . 1.920(4) ?
    Zn1A N2A . 1.924(4) ?
    Zn1A N3A . 2.127(4) ?
    Zn1A N1A . 2.143(4) ?
    Si1A N2A . 1.709(5) ?
    Si1A C13A . 1.891(7) ?
    Si1A C7A . 1.902(6) ?
    Si1A C10A . 1.911(7) ?
    Si2A N4A . 1.708(4) ?
    Si2A C25A . 1.904(6) ?
    Si2A C28A . 1.906(6) ?
    Si2A C22A . 1.926(6) ?
    N1A C5A . 1.341(7) ?
    N1A C1A . 1.352(7) ?
    N2A C6A . 1.438(7) ?
    N3A C16A . 1.317(7) ?
    N3A C20A . 1.335(7) ?
    N4A C21A . 1.449(7) ?
    C1A C2A . 1.357(8) ?
    C1A H1AA . 0.9500 ?
    C2A C3A . 1.379(8) ?
    C2A H2AA . 0.9500 ?
    C3A C4A . 1.392(8) ?
    C3A H3AA . 0.9500 ?
    C4A C5A . 1.387(8) ?
    C4A H4AA . 0.9500 ?
    C5A C6A . 1.508(8) ?
    C6A H6AA . 0.9900 ?
    C6A H6AB . 0.9900 ?
    C7A C9A . 1.528(9) ?
    C7A C8A . 1.539(9) ?
    C7A H7AA . 1.0000 ?
    C8A H8AA . 0.9800 ?
    C8A H8AB . 0.9800 ?
    C8A H8AC . 0.9800 ?
    C9A H9AA . 0.9800 ?
    C9A H9AB . 0.9800 ?
    C9A H9AC . 0.9800 ?
    C10A C11A . 1.522(10) ?
    C10A C12A . 1.525(10) ?
    C10A H10A . 1.0000 ?
    C11A H11A . 0.9800 ?
    C11A H11B . 0.9800 ?
    C11A H11C . 0.9800 ?
    C12A H12A . 0.9800 ?
    C12A H12B . 0.9800 ?
    C12A H12C . 0.9800 ?
    C13A C15A . 1.537(11) ?
    C13A C14A . 1.563(11) ?
    C13A H13A . 1.0000 ?
    C14A H14A . 0.9800 ?
    C14A H14B . 0.9800 ?
    C14A H14C . 0.9800 ?
    C15A H15A . 0.9800 ?
    C15A H15B . 0.9800 ?
    C15A H15C . 0.9800 ?
    C16A C17A . 1.406(9) ?
    C16A H16A . 0.9500 ?
    C17A C18A . 1.384(9) ?
    C17A H17A . 0.9500 ?
    C18A C19A . 1.364(9) ?
    C18A H18A . 0.9500 ?
    C19A C20A . 1.419(8) ?
    C19A H19A . 0.9500 ?
    C20A C21A . 1.516(8) ?
    C21A H21A . 0.9900 ?
    C21A H21B . 0.9900 ?
    C22A C23A . 1.502(9) ?
    C22A C24A . 1.540(9) ?
    C22A H22A . 1.0000 ?
    C23A H23A . 0.9800 ?
    C23A H23B . 0.9800 ?
    C23A H23C . 0.9800 ?
    C24A H24A . 0.9800 ?
    C24A H24B . 0.9800 ?
    C24A H24C . 0.9800 ?
    C25A C26A . 1.539(8) ?
    C25A C27A . 1.540(9) ?
    C25A H25A . 1.0000 ?
    C26A H26A . 0.9800 ?
    C26A H26B . 0.9800 ?
    C26A H26C . 0.9800 ?
    C27A H27A . 0.9800 ?
    C27A H27B . 0.9800 ?
    C27A H27C . 0.9800 ?
    C28A C30A . 1.532(8) ?
    C28A C29A . 1.537(8) ?
    C28A H28A . 1.0000 ?
    C29A H29A . 0.9800 ?
    C29A H29B . 0.9800 ?
    C29A H29C . 0.9800 ?
    C30A H30A . 0.9800 ?
    C30A H30B . 0.9800 ?
    C30A H30C . 0.9800 ?
    Zn1B N4B . 1.916(4) ?
    Zn1B N2B . 1.930(4) ?
    Zn1B N1B . 2.126(4) ?
    Zn1B N3B . 2.133(4) ?
    Si1B N2B . 1.711(4) ?
    Si1B C10B . 1.893(6) ?
    Si1B C13B . 1.903(6) ?
    Si1B C7B . 1.911(6) ?
    Si2B N4B . 1.716(5) ?
    Si2B C28B . 1.889(5) ?
    Si2B C22B . 1.898(6) ?
    Si2B C25B . 1.914(6) ?
    N1B C1B . 1.343(7) ?
    N1B C5B . 1.348(6) ?
    N2B C6B . 1.456(6) ?
    N3B C20B . 1.330(7) ?
    N3B C16B . 1.338(7) ?
    N4B C21B . 1.458(7) ?
    C1B C2B . 1.371(8) ?
    C1B H1BA . 0.9500 ?
    C2B C3B . 1.402(8) ?
    C2B H2BA . 0.9500 ?
    C3B C4B . 1.382(8) ?
    C3B H3BA . 0.9500 ?
    C4B C5B . 1.385(7) ?
    C4B H4BA . 0.9500 ?
    C5B C6B . 1.503(7) ?
    C6B H6BA . 0.9900 ?
    C6B H6BB . 0.9900 ?
    C7B C8B . 1.541(9) ?
    C7B C9B . 1.547(8) ?
    C7B H7BA . 1.0000 ?
    C8B H8BA . 0.9800 ?
    C8B H8BB . 0.9800 ?
    C8B H8BC . 0.9800 ?
    C9B H9BA . 0.9800 ?
    C9B H9BB . 0.9800 ?
    C9B H9BC . 0.9800 ?
    C10B C12B . 1.539(9) ?
    C10B C11B . 1.574(9) ?
    C10B H10B . 1.0000 ?
    C11B H11D . 0.9800 ?
    C11B H11E . 0.9800 ?
    C11B H11F . 0.9800 ?
    C12B H12D . 0.9800 ?
    C12B H12E . 0.9800 ?
    C12B H12F . 0.9800 ?
    C13B C15B . 1.511(9) ?
    C13B C14B . 1.556(8) ?
    C13B H13B . 1.0000 ?
    C14B H14D . 0.9800 ?
    C14B H14E . 0.9800 ?
    C14B H14F . 0.9800 ?
    C15B H15D . 0.9800 ?
    C15B H15E . 0.9800 ?
    C15B H15F . 0.9800 ?
    C16B C17B . 1.368(9) ?
    C16B H16B . 0.9500 ?
    C17B C18B . 1.362(9) ?
    C17B H17B . 0.9500 ?
    C18B C19B . 1.351(8) ?
    C18B H18B . 0.9500 ?
    C19B C20B . 1.396(8) ?
    C19B H19B . 0.9500 ?
    C20B C21B . 1.504(8) ?
    C21B H21C . 0.9900 ?
    C21B H21D . 0.9900 ?
    C22B C23B . 1.543(8) ?
    C22B C24B . 1.549(8) ?
    C22B H22B . 1.0000 ?
    C23B H23D . 0.9800 ?
    C23B H23E . 0.9800 ?
    C23B H23F . 0.9800 ?
    C24B H24D . 0.9800 ?
    C24B H24E . 0.9800 ?
    C24B H24F . 0.9800 ?
    C25B C26B . 1.526(9) ?
    C25B C27B . 1.530(8) ?
    C25B H25B . 1.0000 ?
    C26B H26D . 0.9800 ?
    C26B H26E . 0.9800 ?
    C26B H26F . 0.9800 ?
    C27B H27D . 0.9800 ?
    C27B H27E . 0.9800 ?
    C27B H27F . 0.9800 ?
    C28B C29B . 1.529(9) ?
    C28B C30B . 1.548(8) ?
    C28B H28B . 1.0000 ?
    C29B H29D . 0.9800 ?
    C29B H29E . 0.9800 ?
    C29B H29F . 0.9800 ?
    C30B H30D . 0.9800 ?
    C30B H30E . 0.9800 ?
    C30B H30F . 0.9800 ?
    C1T C6T . 1.361(14) ?
    C1T C2T . 1.373(15) ?
    C1T C7T . 1.418(17) ?
    C2T C3T . 1.332(15) ?
    C2T H2TC . 0.9500 ?
    C3T C4T . 1.352(14) ?
    C3T H3TC . 0.9500 ?
    C4T C5T . 1.356(14) ?
    C4T H4TC . 0.9500 ?
    C5T C6T . 1.386(14) ?
    C5T H5TA . 0.9500 ?
    C6T H6TA . 0.9500 ?
    C7T H7TA . 0.9800 ?
    C7T H7TB . 0.9800 ?
    C7T H7TC . 0.9800 ?
    O1TH C4TH . 1.570(18) ?
    O1TH C1TH . 1.67(2) ?
    C1TH C2TH . 1.47(2) ?
    C1TH H1TA . 0.9900 ?
    C1TH H1TB . 0.9900 ?
    C2TH C3TH . 1.528(17) ?
    C2TH H2TA . 0.9900 ?
    C2TH H2TB . 0.9900 ?
    C3TH C4TH . 1.499(18) ?
    C3TH H3TA . 0.9900 ?
    C3TH H3TB . 0.9900 ?
    C4TH H4TA . 0.9900 ?
    C4TH H4TB . 0.9900 ?
loop_
    _geom_angle_atom_site_label_1
    _geom_angle_atom_site_label_2
    _geom_angle_atom_site_label_3
    _geom_angle_site_symmetry_1
    _geom_angle_site_symmetry_3
    _geom_angle
    _geom_angle_publ_flag
    N4A Zn1A N2A . . 145.65(19) ?
    N4A Zn1A N3A . . 84.49(17) ?
    N2A Zn1A N3A . . 117.97(18) ?
    N4A Zn1A N1A . . 119.56(18) ?
    N2A Zn1A N1A . . 83.91(17) ?
    N3A Zn1A N1A . . 99.84(16) ?
    N2A Si1A C13A . . 107.1(3) ?
    N2A Si1A C7A . . 109.6(2) ?
    C13A Si1A C7A . . 114.0(3) ?
    N2A Si1A C10A . . 112.8(3) ?
    C13A Si1A C10A . . 107.6(3) ?
    C7A Si1A C10A . . 105.9(3) ?
    N4A Si2A C25A . . 115.0(2) ?
    N4A Si2A C28A . . 105.5(2) ?
    C25A Si2A C28A . . 107.6(3) ?
    N4A Si2A C22A . . 110.8(3) ?
    C25A Si2A C22A . . 104.7(3) ?
    C28A Si2A C22A . . 113.5(3) ?
    C5A N1A C1A . . 118.9(5) ?
    C5A N1A Zn1A . . 109.9(4) ?
    C1A N1A Zn1A . . 131.2(4) ?
    C6A N2A Si1A . . 118.1(4) ?
    C6A N2A Zn1A . . 114.2(3) ?
    Si1A N2A Zn1A . . 127.7(2) ?
    C16A N3A C20A . . 120.2(5) ?
    C16A N3A Zn1A . . 130.4(4) ?
    C20A N3A Zn1A . . 109.4(3) ?
    C21A N4A Si2A . . 118.3(3) ?
    C21A N4A Zn1A . . 114.4(3) ?
    Si2A N4A Zn1A . . 127.3(2) ?
    N1A C1A C2A . . 122.4(6) ?
    N1A C1A H1AA . . 118.8 ?
    C2A C1A H1AA . . 118.8 ?
    C1A C2A C3A . . 119.5(5) ?
    C1A C2A H2AA . . 120.3 ?
    C3A C2A H2AA . . 120.3 ?
    C2A C3A C4A . . 118.9(5) ?
    C2A C3A H3AA . . 120.5 ?
    C4A C3A H3AA . . 120.5 ?
    C5A C4A C3A . . 118.8(5) ?
    C5A C4A H4AA . . 120.6 ?
    C3A C4A H4AA . . 120.6 ?
    N1A C5A C4A . . 121.5(5) ?
    N1A C5A C6A . . 117.0(5) ?
    C4A C5A C6A . . 121.5(5) ?
    N2A C6A C5A . . 114.8(5) ?
    N2A C6A H6AA . . 108.6 ?
    C5A C6A H6AA . . 108.6 ?
    N2A C6A H6AB . . 108.6 ?
    C5A C6A H6AB . . 108.6 ?
    H6AA C6A H6AB . . 107.5 ?
    C9A C7A C8A . . 111.3(6) ?
    C9A C7A Si1A . . 113.6(4) ?
    C8A C7A Si1A . . 114.2(4) ?
    C9A C7A H7AA . . 105.6 ?
    C8A C7A H7AA . . 105.6 ?
    Si1A C7A H7AA . . 105.6 ?
    C7A C8A H8AA . . 109.5 ?
    C7A C8A H8AB . . 109.5 ?
    H8AA C8A H8AB . . 109.5 ?
    C7A C8A H8AC . . 109.5 ?
    H8AA C8A H8AC . . 109.5 ?
    H8AB C8A H8AC . . 109.5 ?
    C7A C9A H9AA . . 109.5 ?
    C7A C9A H9AB . . 109.5 ?
    H9AA C9A H9AB . . 109.5 ?
    C7A C9A H9AC . . 109.5 ?
    H9AA C9A H9AC . . 109.5 ?
    H9AB C9A H9AC . . 109.5 ?
    C11A C10A C12A . . 109.7(7) ?
    C11A C10A Si1A . . 111.6(5) ?
    C12A C10A Si1A . . 114.9(5) ?
    C11A C10A H10A . . 106.7 ?
    C12A C10A H10A . . 106.7 ?
    Si1A C10A H10A . . 106.7 ?
    C10A C11A H11A . . 109.5 ?
    C10A C11A H11B . . 109.5 ?
    H11A C11A H11B . . 109.5 ?
    C10A C11A H11C . . 109.5 ?
    H11A C11A H11C . . 109.5 ?
    H11B C11A H11C . . 109.5 ?
    C10A C12A H12A . . 109.5 ?
    C10A C12A H12B . . 109.5 ?
    H12A C12A H12B . . 109.5 ?
    C10A C12A H12C . . 109.5 ?
    H12A C12A H12C . . 109.5 ?
    H12B C12A H12C . . 109.5 ?
    C15A C13A C14A . . 107.5(6) ?
    C15A C13A Si1A . . 115.9(5) ?
    C14A C13A Si1A . . 114.8(5) ?
    C15A C13A H13A . . 105.9 ?
    C14A C13A H13A . . 105.9 ?
    Si1A C13A H13A . . 105.9 ?
    C13A C14A H14A . . 109.5 ?
    C13A C14A H14B . . 109.5 ?
    H14A C14A H14B . . 109.5 ?
    C13A C14A H14C . . 109.5 ?
    H14A C14A H14C . . 109.5 ?
    H14B C14A H14C . . 109.5 ?
    C13A C15A H15A . . 109.5 ?
    C13A C15A H15B . . 109.5 ?
    H15A C15A H15B . . 109.5 ?
    C13A C15A H15C . . 109.5 ?
    H15A C15A H15C . . 109.5 ?
    H15B C15A H15C . . 109.5 ?
    N3A C16A C17A . . 122.9(6) ?
    N3A C16A H16A . . 118.6 ?
    C17A C16A H16A . . 118.6 ?
    C18A C17A C16A . . 117.3(6) ?
    C18A C17A H17A . . 121.4 ?
    C16A C17A H17A . . 121.4 ?
    C19A C18A C17A . . 120.1(6) ?
    C19A C18A H18A . . 119.9 ?
    C17A C18A H18A . . 119.9 ?
    C18A C19A C20A . . 119.2(5) ?
    C18A C19A H19A . . 120.4 ?
    C20A C19A H19A . . 120.4 ?
    N3A C20A C19A . . 120.3(5) ?
    N3A C20A C21A . . 118.4(5) ?
    C19A C20A C21A . . 121.2(5) ?
    N4A C21A C20A . . 113.0(4) ?
    N4A C21A H21A . . 109.0 ?
    C20A C21A H21A . . 109.0 ?
    N4A C21A H21B . . 109.0 ?
    C20A C21A H21B . . 109.0 ?
    H21A C21A H21B . . 107.8 ?
    C23A C22A C24A . . 111.9(5) ?
    C23A C22A Si2A . . 114.1(5) ?
    C24A C22A Si2A . . 113.6(4) ?
    C23A C22A H22A . . 105.4 ?
    C24A C22A H22A . . 105.4 ?
    Si2A C22A H22A . . 105.4 ?
    C22A C23A H23A . . 109.5 ?
    C22A C23A H23B . . 109.5 ?
    H23A C23A H23B . . 109.5 ?
    C22A C23A H23C . . 109.5 ?
    H23A C23A H23C . . 109.5 ?
    H23B C23A H23C . . 109.5 ?
    C22A C24A H24A . . 109.5 ?
    C22A C24A H24B . . 109.5 ?
    H24A C24A H24B . . 109.5 ?
    C22A C24A H24C . . 109.5 ?
    H24A C24A H24C . . 109.5 ?
    H24B C24A H24C . . 109.5 ?
    C26A C25A C27A . . 106.7(5) ?
    C26A C25A Si2A . . 114.5(4) ?
    C27A C25A Si2A . . 111.3(4) ?
    C26A C25A H25A . . 108.0 ?
    C27A C25A H25A . . 108.0 ?
    Si2A C25A H25A . . 108.0 ?
    C25A C26A H26A . . 109.5 ?
    C25A C26A H26B . . 109.5 ?
    H26A C26A H26B . . 109.5 ?
    C25A C26A H26C . . 109.5 ?
    H26A C26A H26C . . 109.5 ?
    H26B C26A H26C . . 109.5 ?
    C25A C27A H27A . . 109.5 ?
    C25A C27A H27B . . 109.5 ?
    H27A C27A H27B . . 109.5 ?
    C25A C27A H27C . . 109.5 ?
    H27A C27A H27C . . 109.5 ?
    H27B C27A H27C . . 109.5 ?
    C30A C28A C29A . . 109.4(5) ?
    C30A C28A Si2A . . 112.8(4) ?
    C29A C28A Si2A . . 116.1(4) ?
    C30A C28A H28A . . 105.9 ?
    C29A C28A H28A . . 105.9 ?
    Si2A C28A H28A . . 105.9 ?
    C28A C29A H29A . . 109.5 ?
    C28A C29A H29B . . 109.5 ?
    H29A C29A H29B . . 109.5 ?
    C28A C29A H29C . . 109.5 ?
    H29A C29A H29C . . 109.5 ?
    H29B C29A H29C . . 109.5 ?
    C28A C30A H30A . . 109.5 ?
    C28A C30A H30B . . 109.5 ?
    H30A C30A H30B . . 109.5 ?
    C28A C30A H30C . . 109.5 ?
    H30A C30A H30C . . 109.5 ?
    H30B C30A H30C . . 109.5 ?
    N4B Zn1B N2B . . 143.02(19) ?
    N4B Zn1B N1B . . 120.98(18) ?
    N2B Zn1B N1B . . 83.74(16) ?
    N4B Zn1B N3B . . 83.69(17) ?
    N2B Zn1B N3B . . 122.00(18) ?
    N1B Zn1B N3B . . 98.73(17) ?
    N2B Si1B C10B . . 114.9(2) ?
    N2B Si1B C13B . . 105.8(2) ?
    C10B Si1B C13B . . 107.3(3) ?
    N2B Si1B C7B . . 110.1(2) ?
    C10B Si1B C7B . . 105.1(3) ?
    C13B Si1B C7B . . 113.8(3) ?
    N4B Si2B C28B . . 106.5(2) ?
    N4B Si2B C22B . . 110.9(2) ?
    C28B Si2B C22B . . 113.4(3) ?
    N4B Si2B C25B . . 108.9(2) ?
    C28B Si2B C25B . . 110.4(3) ?
    C22B Si2B C25B . . 106.7(3) ?
    C1B N1B C5B . . 119.1(5) ?
    C1B N1B Zn1B . . 130.8(4) ?
    C5B N1B Zn1B . . 110.1(3) ?
    C6B N2B Si1B . . 119.2(3) ?
    C6B N2B Zn1B . . 113.9(3) ?
    Si1B N2B Zn1B . . 126.9(2) ?
    C20B N3B C16B . . 118.1(5) ?
    C20B N3B Zn1B . . 110.4(3) ?
    C16B N3B Zn1B . . 131.5(4) ?
    C21B N4B Si2B . . 116.4(4) ?
    C21B N4B Zn1B . . 114.3(3) ?
    Si2B N4B Zn1B . . 129.3(2) ?
    N1B C1B C2B . . 123.1(5) ?
    N1B C1B H1BA . . 118.4 ?
    C2B C1B H1BA . . 118.4 ?
    C1B C2B C3B . . 118.3(5) ?
    C1B C2B H2BA . . 120.8 ?
    C3B C2B H2BA . . 120.8 ?
    C4B C3B C2B . . 118.4(5) ?
    C4B C3B H3BA . . 120.8 ?
    C2B C3B H3BA . . 120.8 ?
    C3B C4B C5B . . 120.3(5) ?
    C3B C4B H4BA . . 119.9 ?
    C5B C4B H4BA . . 119.9 ?
    N1B C5B C4B . . 120.8(5) ?
    N1B C5B C6B . . 117.4(4) ?
    C4B C5B C6B . . 121.8(5) ?
    N2B C6B C5B . . 113.3(4) ?
    N2B C6B H6BA . . 108.9 ?
    C5B C6B H6BA . . 108.9 ?
    N2B C6B H6BB . . 108.9 ?
    C5B C6B H6BB . . 108.9 ?
    H6BA C6B H6BB . . 107.7 ?
    C8B C7B C9B . . 109.6(5) ?
    C8B C7B Si1B . . 114.2(4) ?
    C9B C7B Si1B . . 113.6(4) ?
    C8B C7B H7BA . . 106.2 ?
    C9B C7B H7BA . . 106.2 ?
    Si1B C7B H7BA . . 106.2 ?
    C7B C8B H8BA . . 109.5 ?
    C7B C8B H8BB . . 109.5 ?
    H8BA C8B H8BB . . 109.5 ?
    C7B C8B H8BC . . 109.5 ?
    H8BA C8B H8BC . . 109.5 ?
    H8BB C8B H8BC . . 109.5 ?
    C7B C9B H9BA . . 109.5 ?
    C7B C9B H9BB . . 109.5 ?
    H9BA C9B H9BB . . 109.5 ?
    C7B C9B H9BC . . 109.5 ?
    H9BA C9B H9BC . . 109.5 ?
    H9BB C9B H9BC . . 109.5 ?
    C12B C10B C11B . . 108.4(6) ?
    C12B C10B Si1B . . 112.4(4) ?
    C11B C10B Si1B . . 114.0(4) ?
    C12B C10B H10B . . 107.3 ?
    C11B C10B H10B . . 107.3 ?
    Si1B C10B H10B . . 107.3 ?
    C10B C11B H11D . . 109.5 ?
    C10B C11B H11E . . 109.5 ?
    H11D C11B H11E . . 109.5 ?
    C10B C11B H11F . . 109.5 ?
    H11D C11B H11F . . 109.5 ?
    H11E C11B H11F . . 109.5 ?
    C10B C12B H12D . . 109.5 ?
    C10B C12B H12E . . 109.5 ?
    H12D C12B H12E . . 109.5 ?
    C10B C12B H12F . . 109.5 ?
    H12D C12B H12F . . 109.5 ?
    H12E C12B H12F . . 109.5 ?
    C15B C13B C14B . . 109.9(6) ?
    C15B C13B Si1B . . 113.6(4) ?
    C14B C13B Si1B . . 115.6(4) ?
    C15B C13B H13B . . 105.6 ?
    C14B C13B H13B . . 105.6 ?
    Si1B C13B H13B . . 105.6 ?
    C13B C14B H14D . . 109.5 ?
    C13B C14B H14E . . 109.5 ?
    H14D C14B H14E . . 109.5 ?
    C13B C14B H14F . . 109.5 ?
    H14D C14B H14F . . 109.5 ?
    H14E C14B H14F . . 109.5 ?
    C13B C15B H15D . . 109.5 ?
    C13B C15B H15E . . 109.5 ?
    H15D C15B H15E . . 109.5 ?
    C13B C15B H15F . . 109.5 ?
    H15D C15B H15F . . 109.5 ?
    H15E C15B H15F . . 109.5 ?
    N3B C16B C17B . . 123.9(5) ?
    N3B C16B H16B . . 118.1 ?
    C17B C16B H16B . . 118.1 ?
    C18B C17B C16B . . 117.6(6) ?
    C18B C17B H17B . . 121.2 ?
    C16B C17B H17B . . 121.2 ?
    C19B C18B C17B . . 119.9(6) ?
    C19B C18B H18B . . 120.1 ?
    C17B C18B H18B . . 120.1 ?
    C18B C19B C20B . . 120.0(5) ?
    C18B C19B H19B . . 120.0 ?
    C20B C19B H19B . . 120.0 ?
    N3B C20B C19B . . 120.5(5) ?
    N3B C20B C21B . . 117.4(5) ?
    C19B C20B C21B . . 122.1(5) ?
    N4B C21B C20B . . 113.7(5) ?
    N4B C21B H21C . . 108.8 ?
    C20B C21B H21C . . 108.8 ?
    N4B C21B H21D . . 108.8 ?
    C20B C21B H21D . . 108.8 ?
    H21C C21B H21D . . 107.7 ?
    C23B C22B C24B . . 107.5(5) ?
    C23B C22B Si2B . . 115.1(4) ?
    C24B C22B Si2B . . 112.6(4) ?
    C23B C22B H22B . . 107.1 ?
    C24B C22B H22B . . 107.1 ?
    Si2B C22B H22B . . 107.1 ?
    C22B C23B H23D . . 109.5 ?
    C22B C23B H23E . . 109.5 ?
    H23D C23B H23E . . 109.5 ?
    C22B C23B H23F . . 109.5 ?
    H23D C23B H23F . . 109.5 ?
    H23E C23B H23F . . 109.5 ?
    C22B C24B H24D . . 109.5 ?
    C22B C24B H24E . . 109.5 ?
    H24D C24B H24E . . 109.5 ?
    C22B C24B H24F . . 109.5 ?
    H24D C24B H24F . . 109.5 ?
    H24E C24B H24F . . 109.5 ?
    C26B C25B C27B . . 111.8(5) ?
    C26B C25B Si2B . . 111.8(4) ?
    C27B C25B Si2B . . 118.1(4) ?
    C26B C25B H25B . . 104.6 ?
    C27B C25B H25B . . 104.6 ?
    Si2B C25B H25B . . 104.6 ?
    C25B C26B H26D . . 109.5 ?
    C25B C26B H26E . . 109.5 ?
    H26D C26B H26E . . 109.5 ?
    C25B C26B H26F . . 109.5 ?
    H26D C26B H26F . . 109.5 ?
    H26E C26B H26F . . 109.5 ?
    C25B C27B H27D . . 109.5 ?
    C25B C27B H27E . . 109.5 ?
    H27D C27B H27E . . 109.5 ?
    C25B C27B H27F . . 109.5 ?
    H27D C27B H27F . . 109.5 ?
    H27E C27B H27F . . 109.5 ?
    C29B C28B C30B . . 109.6(5) ?
    C29B C28B Si2B . . 115.8(4) ?
    C30B C28B Si2B . . 114.5(4) ?
    C29B C28B H28B . . 105.3 ?
    C30B C28B H28B . . 105.3 ?
    Si2B C28B H28B . . 105.3 ?
    C28B C29B H29D . . 109.5 ?
    C28B C29B H29E . . 109.5 ?
    H29D C29B H29E . . 109.5 ?
    C28B C29B H29F . . 109.5 ?
    H29D C29B H29F . . 109.5 ?
    H29E C29B H29F . . 109.5 ?
    C28B C30B H30D . . 109.5 ?
    C28B C30B H30E . . 109.5 ?
    H30D C30B H30E . . 109.5 ?
    C28B C30B H30F . . 109.5 ?
    H30D C30B H30F . . 109.5 ?
    H30E C30B H30F . . 109.5 ?
    C6T C1T C2T . . 117.2(10) ?
    C6T C1T C7T . . 119.8(13) ?
    C2T C1T C7T . . 123.0(12) ?
    C3T C2T C1T . . 120.9(11) ?
    C3T C2T H2TC . . 119.5 ?
    C1T C2T H2TC . . 119.5 ?
    C2T C3T C4T . . 122.3(11) ?
    C2T C3T H3TC . . 118.8 ?
    C4T C3T H3TC . . 118.8 ?
    C3T C4T C5T . . 118.5(11) ?
    C3T C4T H4TC . . 120.7 ?
    C5T C4T H4TC . . 120.7 ?
    C4T C5T C6T . . 119.3(10) ?
    C4T C5T H5TA . . 120.3 ?
    C6T C5T H5TA . . 120.3 ?
    C1T C6T C5T . . 121.5(11) ?
    C1T C6T H6TA . . 119.3 ?
    C5T C6T H6TA . . 119.3 ?
    C1T C7T H7TA . . 109.5 ?
    C1T C7T H7TB . . 109.5 ?
    H7TA C7T H7TB . . 109.5 ?
    C1T C7T H7TC . . 109.5 ?
    H7TA C7T H7TC . . 109.5 ?
    H7TB C7T H7TC . . 109.5 ?
    C4TH O1TH C1TH . . 107.6(11) ?
    C2TH C1TH O1TH . . 105.2(12) ?
    C2TH C1TH H1TA . . 110.7 ?
    O1TH C1TH H1TA . . 110.7 ?
    C2TH C1TH H1TB . . 110.7 ?
    O1TH C1TH H1TB . . 110.7 ?
    H1TA C1TH H1TB . . 108.8 ?
    C1TH C2TH C3TH . . 109.7(11) ?
    C1TH C2TH H2TA . . 109.7 ?
    C3TH C2TH H2TA . . 109.7 ?
    C1TH C2TH H2TB . . 109.7 ?
    C3TH C2TH H2TB . . 109.7 ?
    H2TA C2TH H2TB . . 108.2 ?
    C4TH C3TH C2TH . . 113.1(11) ?
    C4TH C3TH H3TA . . 109.0 ?
    C2TH C3TH H3TA . . 109.0 ?
    C4TH C3TH H3TB . . 109.0 ?
    C2TH C3TH H3TB . . 109.0 ?
    H3TA C3TH H3TB . . 107.8 ?
    C3TH C4TH O1TH . . 104.5(11) ?
    C3TH C4TH H4TA . . 110.9 ?
    O1TH C4TH H4TA . . 110.9 ?
    C3TH C4TH H4TB . . 110.9 ?
    O1TH C4TH H4TB . . 110.9 ?
    H4TA C4TH H4TB . . 108.9 ?
data_global
_journal_date_recd_electronic     2008-03-05
_journal_date_accepted     2008-04-02
_journal_name_full     'Acta Crystallographica, Section E'
_journal_year     2008
_journal_volume     64
_journal_issue      5
_journal_page_first     m664
_journal_page_last     m664
_journal_paper_category     QM
_journal_coeditor_code     FJ2104
_publ_contact_author
;
        Matthias Westerhausen
        Institute of Inorganic and Analytical Chemistry
        Friedrich-Schiller-Universit\"at Jena
        August-Bebel-Str. 2
        D-07743 Jena
        Germany
;
_publ_contact_author_email     m.we@uni-jena.de
_publ_contact_author_fax     '03641 9-48102 '
_publ_contact_author_phone     '03641 9-48110 '
_publ_section_title
;
Bis[(2-pyridylmethyl)(triisopropylsilyl)amido]zinc(II)--toluene--tetrahydrofuran
(4/2/1)
;
loop_
    _publ_author_name
    _publ_author_footnote
    _publ_author_address
    'Koch, Christian' .
;
Institute of Inorganic and Analytical Chemistry
Friedrich-Schiller-Universit\"at Jena
August-Bebel-Strasse 2
D-07743 Jena
Germany
;
    'G\"orls, Helmar' .
;
Institute of Inorganic and Analytical Chemistry
Friedrich-Schiller-Universit\"at Jena
August-Bebel-Strasse 2
D-07743 Jena
Germany
;
    'Westerhausen, Matthias' .
;
Institute of Inorganic and Analytical Chemistry
Friedrich-Schiller-Universit\"at Jena
August-Bebel-Strasse 2
D-07743 Jena
Germany
;
_publ_section_synopsis     .
