# Supplementary material for: Bis[(2-pyridylmeth­yl)(triisopropyl­silyl)amido]zinc(II)–toluene–tetra­hydro­furan (4/2/1)
Source: Acta Crystallogr Sect E Struct Rep Online. 2008 Apr 16;64(Pt 5):m664. doi: 10.1107/S160053680800888X (PMC2961323; doi:10.1107/S160053680800888X)
Supplement: Supplementary file 2 [file e-64-0m664-Isup2.hkl]

# 
# h,k,l, Fc-squared, Fo-squared, sigma(Fo-squared) and status flag 
# 
data_I
_shelx_title ' p21 in P2(1)' 
_shelx_refln_list_code          4 
_shelx_F_calc_maximum      220.62 
_exptl_crystal_F_000      1420.00 
_reflns_d_resolution_high  0.7700 
 
loop_ 
 _symmetry_equiv_pos_as_xyz 
 'x, y, z' 
 '-x, y+1/2, -z' 
 
_cell_length_a    13.2410 
_cell_length_b    17.6223 
_cell_length_c    16.7978 
_cell_angle_alpha  90.000 
_cell_angle_beta   91.018 
_cell_angle_gamma  90.000 
 
_shelx_F_squared_multiplier     1.000 
 
loop_ 
 _refln_index_h 
 _refln_index_k 
 _refln_index_l 
 _refln_F_squared_calc 
 _refln_F_squared_meas 
 _refln_F_squared_sigma 
 _refln_observed_status 
   3 -22   0      160.33      238.67     84.69 o 
   4 -22   0       70.31      -46.19     80.84 o 
   1 -21   0       81.67      169.38     65.44 o 
   2 -21   0      693.59      854.58    123.18 o 
   3 -21   0      100.33      111.63     96.24 o 
   4 -21   0      343.20      511.98    134.73 o 
   5 -21   0       65.59      -80.84     80.84 o 
   6 -21   0        0.18      -55.15     65.65 o 
   0 -20   0      219.83      300.26     80.84 o 
   1 -20   0      105.27      132.81     38.11 o 
   2 -20   0      233.81      352.41     65.44 o 
   3 -20   0      389.56      192.47     76.99 o 
   4 -20   0       56.37        3.85     61.59 o 
   5 -20   0        5.66       69.29     73.14 o 
   6 -20   0      473.46      424.67     85.45 o 
   7 -20   0       31.71      125.22     71.79 o 
   8 -20   0       13.29      -13.33    175.15 o 
   1 -19   0      338.54      274.24     48.09 o 
   2 -19   0      642.03      675.20     56.39 o 
   3 -19   0      523.62      498.19     43.08 o 
   4 -19   0      177.30      196.32     73.14 o 
   5 -19   0      245.51      334.90     92.39 o 
   6 -19   0       50.38       88.54     84.69 o 
   7 -19   0       54.30       75.34     65.44 o 
   8 -19   0      161.73      120.58    113.56 o 
   9 -19   0      128.42      121.72     85.71 o 
   0 -18   0      381.69      319.50     65.44 o 
   1 -18   0      256.40      244.18     36.67 o 
   2 -18   0       54.92       21.81     34.65 o 
   3 -18   0     1608.38     1573.89    105.86 o 
   4 -18   0       27.17      -57.74     57.74 o 
   5 -18   0      134.65      -92.39     92.39 o 
   6 -18   0      189.60      123.18     80.84 o 
   7 -18   0      427.82      518.73     82.19 o 
   8 -18   0       10.95      -92.07     92.07 o 
   9 -18   0      407.72      521.95     96.60 o 
  10 -18   0        8.32     -103.59    165.53 o 
   1 -17   0      926.08      981.24     96.24 o 
   2 -17   0      591.89      579.65     51.50 o 
   3 -17   0      116.96      128.89     24.10 o 
   4 -17   0      375.44      334.90     73.14 o 
   5 -17   0      427.58      354.15    100.09 o 
   6 -17   0      142.40      265.61    111.63 o 
   7 -17   0       24.21       31.16     56.39 o 
   8 -17   0      268.94      374.66     93.17 o 
   9 -17   0      184.38      119.33     68.05 o 
  10 -17   0      172.10      100.23     71.17 o 
  11 -17   0      175.80      131.59    204.02 o 
   0 -16   0     1580.45     1355.01    100.09 o 
   1 -16   0       37.09       46.34     36.57 o 
   2 -16   0      448.36      547.23     55.82 o 
   3 -16   0      243.52      254.34     30.62 o 
   4 -16   0      813.81      896.92    115.48 o 
   5 -16   0      163.06       69.29     57.74 o 
   6 -16   0     1312.60     1412.75    146.28 o 
   7 -16   0      194.98      118.78     56.97 o 
   8 -16   0       90.89       68.07     59.70 o 
   9 -16   0       96.01       93.70     63.92 o 
  10 -16   0      390.63      458.77     89.33 o 
  11 -16   0       44.13      -21.17     73.49 o 
  12 -16   0      195.84      246.01     88.18 o 
   1 -15   0      205.85      252.12     36.95 o 
   2 -15   0     1678.05     1638.37    182.85 o 
   3 -15   0      718.61      827.31     98.16 o 
   4 -15   0      958.43      777.59     92.39 o 
   5 -15   0       26.99       84.69     61.59 o 
   6 -15   0      149.07       88.54     65.44 o 
   7 -15   0      381.26      416.67     80.84 o 
   8 -15   0      741.08      667.07     79.44 o 
   9 -15   0      763.87      693.70    309.88 o 
  10 -15   0      321.70      206.12     74.52 o 
  11 -15   0       10.37      -48.33     73.34 o 
  12 -15   0      509.62      618.70    144.35 o 
   0 -14   0      136.86      134.73     34.65 o 
   1 -14   0      684.63      645.04     94.31 o 
   2 -14   0     1915.51     1972.50     81.12 o 
   3 -14   0     2498.92     2371.01     91.86 o 
   4 -14   0      677.78      658.26     84.69 o 
   5 -14   0      457.64      461.93     84.69 o 
   6 -14   0     1159.28     1177.93    123.18 o 
   7 -14   0      157.49      110.42     51.50 o 
   8 -14   0       42.36       47.70     61.02 o 
   9 -14   0      831.83      841.55    138.58 o 
  10 -14   0      340.84      360.63     83.96 o 
  11 -14   0       87.34       16.53     78.91 o 
  12 -14   0       52.78      101.58    121.26 o 
  13 -14   0      286.56      331.00     96.37 o 
   1 -13   0     3416.63     3345.92    113.93 o 
   2 -13   0       90.44       80.84     25.62 o 
   3 -13   0      699.06      637.27     38.20 o 
   4 -13   0      418.84      485.03     69.29 o 
   5 -13   0     3015.20     3160.40    200.17 o 
   6 -13   0       22.40       46.19     57.74 o 
   7 -13   0      803.35      893.29     80.26 o 
   8 -13   0      105.30      148.59     67.40 o 
   9 -13   0      547.88      622.60     78.38 o 
  10 -13   0      195.07      219.14     80.84 o 
  11 -13   0      653.94      795.97     97.98 o 
  12 -13   0      383.91      512.63    105.74 o 
  13 -13   0      278.56      239.40     78.38 o 
  14 -13   0        3.14      -83.20     83.20 o 
   0 -12   0     1432.31     1189.48     76.99 o 
   1 -12   0     2515.69     2542.57     88.43 o 
   2 -12   0      129.72       79.42     32.72 o 
   3 -12   0     5284.46     5237.99    145.78 o 
   4 -12   0     1390.34     1401.20    115.48 o 
   5 -12   0      714.13      577.42     73.14 o 
   6 -12   0      173.20      220.42     86.61 o 
   7 -12   0      896.48     1202.64     84.38 o 
   8 -12   0       98.93       99.32     61.59 o 
   9 -12   0      809.53      703.46    180.92 o 
  10 -12   0       83.16       -3.22     94.31 o 
  11 -12   0      260.62      280.20    100.09 o 
  12 -12   0      647.99      509.03     88.18 o 
  13 -12   0      346.69      441.70     65.84 o 
  14 -12   0      121.59       77.16     93.17 o 
   1 -11   0     1252.68     1393.51     54.57 o 
   2 -11   0     7351.52     7574.30    202.12 o 
   3 -11   0      771.70      876.39     39.06 o 
   4 -11   0     5474.35     5662.54    261.76 o 
   5 -11   0     1045.83     1054.75     92.39 o 
   6 -11   0      738.57      726.83    121.26 o 
   7 -11   0       76.19       52.65     42.12 o 
   8 -11   0     1831.14     2132.22    136.66 o 
   9 -11   0       98.98       91.84     55.43 o 
  10 -11   0     1385.17     1562.77    110.01 o 
  11 -11   0      124.91       74.49     53.63 o 
  12 -11   0       47.67      -20.02    103.94 o 
  13 -11   0        9.47      -42.26     49.12 o 
  14 -11   0      364.55      483.37     94.80 o 
  15 -11   0       33.80       30.10     88.72 o 
   0 -10   0    12572.41    11898.64    419.59 o 
   1 -10   0       36.35       17.32     19.05 o 
   2 -10   0     1686.70     1971.43    113.56 o 
   3 -10   0      369.69      381.48     53.89 o 
   4 -10   0     3258.76     2960.23    157.83 o 
   5 -10   0      286.93      400.34     76.99 o 
   6 -10   0     2182.70     2081.14    188.62 o 
   7 -10   0       42.34       75.13     39.40 o 
   8 -10   0      281.83      339.10    165.53 o 
   9 -10   0       41.25       21.17     46.27 o 
  10 -10   0     1232.94     1344.73     96.60 o 
  11 -10   0      276.41      342.60     69.37 o 
  12 -10   0      446.78      344.19     55.42 o 
  13 -10   0      433.99      423.02     58.29 o 
  14 -10   0       15.85      -84.69     84.69 o 
  15 -10   0       69.05       17.93     88.74 o 
   1  -9   0     4184.23     3737.82    110.01 o 
   2  -9   0     2862.40     2615.41     78.94 o 
   3  -9   0     1361.60     1367.99     86.61 o 
   4  -9   0     1969.29     2163.39    115.48 o 
   5  -9   0     2817.16     2505.99    138.58 o 
   6  -9   0      169.90       98.16     38.11 o 
   7  -9   0     5946.00     6103.42    204.09 o 
   8  -9   0     1517.41     1418.95    142.43 o 
   9  -9   0      106.86      148.05     50.30 o 
  10  -9   0     1013.21     1121.33    115.48 o 
  11  -9   0      824.25      855.07     97.88 o 
  12  -9   0      553.98      488.15     52.63 o 
  13  -9   0      103.30      145.51     61.59 o 
  14  -9   0      209.16      113.01     82.76 o 
  15  -9   0       75.60      108.67    105.22 o 
   0  -8   0     3959.12     4130.46    165.53 o 
   1  -8   0     8262.10     8130.18    209.80 o 
   2  -8   0     1873.24     1852.69     58.23 o 
   3  -8   0     4463.58     3761.01    102.47 o 
   4  -8   0      135.87      150.13     42.34 o 
   5  -8   0      308.43      327.20     57.74 o 
   6  -8   0     1346.33     1485.59    125.11 o 
   7  -8   0     4873.46     4916.49    277.16 o 
   8  -8   0      771.41      837.20     98.16 o 
   9  -8   0     2470.97     2810.68    248.29 o 
  10  -8   0      822.47     1000.07     82.99 o 
  11  -8   0      133.12      139.80     41.94 o 
  12  -8   0      138.90      126.07     47.45 o 
  13  -8   0     1887.94     1983.20    113.75 o 
  14  -8   0       58.73       87.95     48.96 o 
  15  -8   0      378.61      255.88    159.75 o 
  16  -8   0       70.27       22.03     84.69 o 
   1  -7   0    10448.33     9608.54    244.57 o 
   2  -7   0     4183.82     4612.64    124.80 o 
   3  -7   0     7650.43     8628.18    213.35 o 
   4  -7   0       96.66        7.70     38.49 o 
   5  -7   0     6662.64     6785.17    190.30 o 
   6  -7   0      398.29      442.93     48.12 o 
   7  -7   0     2625.21     2651.74    179.00 o 
   8  -7   0      831.78      675.34     58.47 o 
   9  -7   0       25.23      -23.83     61.59 o 
  10  -7   0      211.36      182.20     30.62 o 
  11  -7   0     1933.99     2048.38     74.52 o 
  12  -7   0       73.72      129.70     34.15 o 
  13  -7   0      934.62     1010.12     62.43 o 
  14  -7   0      349.59      385.60     49.86 o 
  15  -7   0        6.40     -115.77    165.53 o 
  16  -7   0       71.76        7.70    123.18 o 
   0  -6   0    18217.15    18115.50    615.91 o 
   1  -6   0    11143.22    11685.03    291.21 o 
   2  -6   0     2741.16     3107.51     85.96 o 
   3  -6   0     1885.28     1820.79    100.09 o 
   4  -6   0     8084.35     7225.41    288.71 o 
   5  -6   0     1002.49     1044.74     55.75 o 
   6  -6   0     2172.66     2122.75    128.96 o 
   7  -6   0     4185.77     4360.05    112.43 o 
   8  -6   0     2177.29     2148.10    102.05 o 
   9  -6   0      707.78      701.95     48.20 o 
  10  -6   0      803.78      809.76     43.30 o 
  11  -6   0      279.93      256.70     65.44 o 
  12  -6   0     2161.30     2384.11    100.09 o 
  13  -6   0       85.70       24.17     33.94 o 
  14  -6   0      263.76      308.08     46.27 o 
  15  -6   0      144.88      106.09     67.37 o 
  16  -6   0      700.48     1100.94    173.23 o 
   1  -5   0     7618.17     7593.01    193.03 o 
   2  -5   0    11095.61    10740.42    261.81 o 
   3  -5   0      576.38      754.49     57.74 o 
   4  -5   0     9997.79     9763.46    243.60 o 
   5  -5   0       69.57       45.62     25.02 o 
   6  -5   0     3541.93     3173.44     81.02 o 
   7  -5   0     1751.14     1698.58    190.55 o 
   8  -5   0     4552.46     4344.56    161.68 o 
   9  -5   0     3280.15     3451.48     96.37 o 
  10  -5   0      508.86      517.34     46.19 o 
  11  -5   0       90.50      141.94     30.51 o 
  12  -5   0      285.94      345.56     61.59 o 
  13  -5   0       54.20       24.94     33.30 o 
  14  -5   0     1041.23     1201.22    107.78 o 
  15  -5   0       95.29      119.54     47.71 o 
  16  -5   0      102.66       38.49    165.53 o 
   0  -4   0    26557.68    26872.99    893.07 o 
   1  -4   0     5495.76     5780.20    146.31 o 
   2  -4   0     4021.05     4303.21    109.01 o 
   3  -4   0     4072.68     3772.46    161.68 o 
   4  -4   0     8704.27     8584.08    178.70 o 
   5  -4   0     4787.13     5345.61    118.83 o 
   6  -4   0     6732.11     6563.76    147.98 o 
   7  -4   0     2776.55     2903.08     83.28 o 
   8  -4   0      124.93      144.61     23.02 o 
   9  -4   0     2407.36     2326.30     67.89 o 
  10  -4   0     1078.10     1045.19     49.86 o 
  11  -4   0      832.97      785.33     67.37 o 
  12  -4   0     2103.29     2098.20     81.66 o 
  13  -4   0      564.81      602.09     53.40 o 
  14  -4   0       55.59      133.65     43.30 o 
  15  -4   0       31.78       68.62     65.44 o 
  16  -4   0      224.15      154.67     50.56 o 
   1  -3   0     6500.18     7152.59    174.79 o 
   2  -3   0    24516.95    24732.70    827.63 o 
   3  -3   0     4471.56     4176.20     92.55 o 
   4  -3   0      171.09      130.90     20.97 o 
   5  -3   0    14945.62    14856.81    296.95 o 
   6  -3   0      512.09      571.90     30.62 o 
   7  -3   0     6369.42     6199.48    348.37 o 
   8  -3   0     1139.97     1207.93     42.12 o 
   9  -3   0     4057.25     4097.76    108.88 o 
  10  -3   0      482.25      409.77     40.42 o 
  11  -3   0     2615.65     2548.32    125.11 o 
  12  -3   0      471.94      526.32     54.11 o 
  13  -3   0      177.88      172.53     94.31 o 
  14  -3   0       31.00       36.21     73.14 o 
  15  -3   0      108.23      200.04     51.25 o 
  16  -3   0       28.82        2.67     48.96 o 
  17  -3   0      335.44      400.34    146.28 o 
   1  -2   0    13409.99    17159.60    395.98 o 
   2  -2   0     4437.39     4852.99    101.82 o 
   3  -2   0     2642.63     2333.10     57.74 o 
   4  -2   0     2666.64     3140.88    109.71 o 
   5  -2   0       21.59       63.81     14.79 o 
   6  -2   0     1037.54      687.49     30.80 o 
   7  -2   0     3943.95     4183.60     91.16 o 
   8  -2   0      528.94      622.69     32.66 o 
   9  -2   0     6656.46     6856.29    155.08 o 
  10  -2   0      669.67      678.90     40.83 o 
  11  -2   0      747.89      777.39     54.11 o 
  12  -2   0     1267.06     1217.18     73.05 o 
  13  -2   0      927.96      888.36     66.59 o 
  14  -2   0       69.56       20.66     39.75 o 
  15  -2   0       50.80      155.77     52.99 o 
  16  -2   0      216.68      265.61     76.99 o 
  17  -2   0       65.07      -84.69    115.48 o 
   2  -1   0     6671.48     9103.94    307.96 o 
   3  -1   0     3578.52     3043.08     69.06 o 
   4  -1   0     7109.14     6943.98    126.55 o 
   5  -1   0     3221.84     3106.26     66.65 o 
   6  -1   0     4493.70     4455.37     91.16 o 
   7  -1   0     3631.83     3599.95    144.35 o 
   8  -1   0     1475.52     1554.74     48.12 o 
   9  -1   0      203.06      291.99     31.32 o 
  10  -1   0      149.83      204.71     46.19 o 
  11  -1   0      899.07      897.02     54.77 o 
  12  -1   0      212.44      212.65     38.44 o 
  13  -1   0      214.67      179.67     57.74 o 
  14  -1   0     1193.67     1250.63    150.13 o 
  15  -1   0       34.23       19.86     55.73 o 
  16  -1   0      232.60      157.83     73.14 o 
  17  -1   0       98.77      146.28    157.83 o 
   2   0   0    10613.33     6155.27    153.98 o 
   3   0   0     2329.21     1807.41     39.40 o 
   4   0   0       46.61       86.26     13.61 o 
   5   0   0      609.51      957.41     28.48 o 
   6   0   0    10886.71    12783.62    261.11 o 
   7   0   0       65.62      113.55     23.10 o 
   8   0   0      842.90      841.71     41.96 o 
   9   0   0       95.57       92.96     23.73 o 
  10   0   0      412.18      384.65     90.46 o 
  11   0   0       14.63       14.47     40.42 o 
  12   0   0     1978.25     1922.93    184.77 o 
  13   0   0      654.37      743.42     96.24 o 
  14   0   0       17.45      -76.99     76.99 o 
  15   0   0      133.31       44.96    119.33 o 
  16   0   0      513.94      392.64     84.69 o 
  17   0   0        6.73       19.25    138.58 o 
   2   1   0     6360.65     9165.54    223.27 o 
   3   1   0     3633.05     3001.00    155.90 o 
   4   1   0     6876.36     6774.32    146.61 o 
   5   1   0     3511.74     3485.91     84.73 o 
   6   1   0     4462.66     4444.26    109.13 o 
   7   1   0     3472.81     3728.32    221.34 o 
   8   1   0     1681.17     1858.21     65.29 o 
   9   1   0      171.97      153.93     28.59 o 
  10   1   0      100.41       75.11     59.67 o 
  11   1   0      915.61      904.94     54.73 o 
  12   1   0      174.43      180.02     80.84 o 
  13   1   0      171.15      121.70     47.02 o 
  14   1   0     1141.70     1206.99     83.67 o 
  15   1   0       54.94      -42.34    111.63 o 
  16   1   0      238.52      296.41    127.03 o 
  17   1   0      114.62       61.59    138.58 o 
   2   2   0     4195.16     4608.02    117.82 o 
   3   2   0     3175.04     2591.60     63.38 o 
   4   2   0     2638.62     3158.99     75.48 o 
   5   2   0       62.10      131.50     21.17 o 
   6   2   0      852.43      615.11     32.03 o 
   7   2   0     3933.64     4279.34    107.53 o 
   8   2   0      513.96      568.63     61.59 o 
   9   2   0     6467.65     6680.97    207.87 o 
  10   2   0      565.28      632.38     44.76 o 
  11   2   0      757.24      688.19     50.56 o 
  12   2   0     1377.37     1257.70     74.61 o 
  13   2   0      792.70      719.28     63.38 o 
  14   2   0       70.52       50.98     53.40 o 
  15   2   0      106.98      196.32    111.63 o 
  16   2   0      260.16      358.00    134.73 o 
   1   3   0     6311.42     6609.50    254.06 o 
   2   3   0    24035.32    26024.19    601.56 o 
   3   3   0     4356.22     4142.40    130.88 o 
   4   3   0      220.53      201.63     50.04 o 
   5   3   0    14950.44    14777.22    368.76 o 
   6   3   0      513.11      519.19     38.49 o 
   7   3   0     5681.99     5420.27    138.58 o 
   8   3   0     1048.00     1142.65     49.51 o 
   9   3   0     4040.85     4099.45    190.55 o 
  10   3   0      432.26      471.73     41.96 o 
  11   3   0     2804.57     2734.12    130.31 o 
  12   3   0      493.81      398.96     57.34 o 
  13   3   0      177.75      130.88     51.25 o 
  14   3   0       43.80       61.08     60.84 o 
  15   3   0      124.66      138.58    103.94 o 
  16   3   0       22.96        7.70     76.99 o 
  17   3   0      385.13      315.65    119.33 o 
   0   4   0    26100.96    25822.09    846.88 o 
   1   4   0     5954.45     6082.13    227.12 o 
   2   4   0     4336.14     4727.12    192.47 o 
   3   4   0     3260.86     2734.28     94.31 o 
   4   4   0     8376.68     8518.86    219.00 o 
   5   4   0     5058.27     5695.72    151.05 o 
   6   4   0     7677.97     7687.34    361.85 o 
   7   4   0     2581.77     2735.07     99.72 o 
   8   4   0      130.94      192.94     42.34 o 
   9   4   0     2667.75     2725.41    107.26 o 
  10   4   0     1246.65     1210.98    113.56 o 
  11   4   0      862.08      827.24     73.14 o 
  12   4   0     1872.32     1938.86    113.45 o 
  13   4   0      537.30      410.82     73.33 o 
  14   4   0       56.61       53.89     92.39 o 
  15   4   0       60.67       84.69     69.29 o 
  16   4   0      180.50      227.12    100.09 o 
   1   5   0     7771.46     8097.09    209.89 o 
   2   5   0    10589.07    10097.10    358.00 o 
   3   5   0      580.42      877.98     46.19 o 
   4   5   0     9696.81     9671.92    195.11 o 
   5   5   0       49.51       47.55     17.77 o 
   6   5   0     3526.90     3388.16    211.72 o 
   7   5   0     1777.56     1907.55     71.10 o 
   8   5   0     4714.52     4508.87    150.62 o 
   9   5   0     3280.56     3439.72    128.24 o 
  10   5   0      365.90      337.97     45.47 o 
  11   5   0      106.71       91.10     50.04 o 
  12   5   0      366.60      358.81     52.99 o 
  13   5   0       59.57        8.00     71.21 o 
  14   5   0     1150.22     1143.29    123.18 o 
  15   5   0       92.66      188.62     73.14 o 
  16   5   0       74.77      107.78     88.54 o 
   0   6   0    18911.18    19224.14    642.86 o 
   1   6   0    10648.76    11098.53    274.56 o 
   2   6   0     3161.69     3453.07    109.71 o 
   3   6   0     1720.30     1895.38     63.52 o 
   4   6   0     8289.87     7529.80    152.72 o 
   5   6   0      946.27      944.63     32.44 o 
   6   6   0     2390.94     2404.30     63.85 o 
   7   6   0     4347.08     4302.89    136.83 o 
   8   6   0     2324.66     2385.81     90.38 o 
   9   6   0      552.33      575.51     48.99 o 
  10   6   0      929.06      888.42     60.52 o 
  11   6   0      271.41      186.61     56.46 o 
  12   6   0     2219.37     2510.39    236.74 o 
  13   6   0       55.28       83.67     52.83 o 
  14   6   0      261.99      273.31     73.14 o 
  15   6   0      158.78      188.62    100.09 o 
  16   6   0      617.76      577.42    111.63 o 
   1   7   0    10471.28     9598.76    242.07 o 
   2   7   0     3761.56     4045.03    111.20 o 
   3   7   0     7803.97     8975.08    223.00 o 
   4   7   0       34.55       10.59     17.32 o 
   5   7   0     6361.87     6615.85    139.65 o 
   6   7   0      366.17      406.61     44.27 o 
   7   7   0     2817.47     3193.53    196.32 o 
   8   7   0      684.11      573.34     65.44 o 
   9   7   0       33.31       19.25     32.64 o 
  10   7   0      277.80      349.59     44.27 o 
  11   7   0     2140.96     2275.39    121.71 o 
  12   7   0       69.27       69.74     40.55 o 
  13   7   0     1003.78     1331.91    111.63 o 
  14   7   0      375.94      307.96     65.44 o 
  15   7   0        8.15       23.10     57.74 o 
  16   7   0       67.49       61.59    100.09 o 
   0   8   0     3908.39     3941.83    161.68 o 
   1   8   0     7730.68     7582.76    195.98 o 
   2   8   0     1864.12     1928.90     62.65 o 
   3   8   0     4667.08     4033.48    110.71 o 
   4   8   0      130.44      101.08     11.14 o 
   5   8   0      368.58      505.25     28.87 o 
   6   8   0     1360.88     1386.25    138.58 o 
   7   8   0     4606.41     4922.71    157.83 o 
   8   8   0      760.17      819.25     36.57 o 
   9   8   0     2412.61     2634.62     83.59 o 
  10   8   0      853.03      883.37     67.37 o 
  11   8   0      146.71      172.19     38.20 o 
  12   8   0      135.75      153.72     63.52 o 
  13   8   0     1772.21     1986.31    115.48 o 
  14   8   0       60.89       38.49     53.89 o 
  15   8   0      405.95      442.69     88.54 o 
   1   9   0     4196.92     3681.58    107.49 o 
   2   9   0     2973.68     2801.58     86.94 o 
   3   9   0     1379.15     1389.16     78.91 o 
   4   9   0     2070.07     2174.05    194.40 o 
   5   9   0     2710.02     2717.18    103.94 o 
   6   9   0      156.36      149.51     14.81 o 
   7   9   0     5743.61     5761.77    137.15 o 
   8   9   0     1371.59     1301.47     46.56 o 
   9   9   0       68.36       52.13     18.61 o 
  10   9   0     1114.59     1076.00     52.28 o 
  11   9   0      894.76      984.15     52.57 o 
  12   9   0      588.37      496.58     46.19 o 
  13   9   0      158.10      150.13     42.34 o 
  14   9   0      178.86      281.01     76.99 o 
   0  10   0    12020.74    12060.32    438.84 o 
   1  10   0       48.82       57.97     23.02 o 
   2  10   0     2011.36     2373.91    125.11 o 
   3  10   0      376.07      428.57     28.38 o 
   4  10   0     2859.42     2750.13    144.35 o 
   5  10   0      290.20      472.94     18.55 o 
   6  10   0     2350.16     2306.62     80.84 o 
   7  10   0       25.23        2.57     11.32 o 
   8  10   0      285.90      302.00     22.21 o 
   9  10   0       28.34       15.40     15.07 o 
  10  10   0     1405.70     1490.47    119.33 o 
  11  10   0      270.08      296.32     59.67 o 
  12  10   0      401.52      500.43     46.19 o 
  13  10   0      423.66      388.79     42.34 o 
  14  10   0       15.75       65.44     42.34 o 
   1  11   0     1249.26     1254.10     56.97 o 
   2  11   0     7259.01     7239.08    209.38 o 
   3  11   0      785.71      843.22     42.55 o 
   4  11   0     5588.92     6106.85    138.49 o 
   5  11   0     1001.52     1053.68     38.49 o 
   6  11   0      646.85      718.40     48.12 o 
   7  11   0       95.29       88.29     11.37 o 
   8  11   0     1648.44     1792.80     54.23 o 
   9  11   0       98.14      107.18     15.10 o 
  10  11   0     1508.11     1785.24     69.29 o 
  11  11   0      128.68      134.73     26.95 o 
  12  11   0       30.20       50.04     26.95 o 
  13  11   0        5.37       26.95     46.19 o 
   0  12   0     1175.30     1027.80     73.14 o 
   1  12   0     2310.57     2602.94    169.38 o 
   2  12   0       99.09      131.40     24.91 o 
   3  12   0     5388.23     5457.37    160.01 o 
   4  12   0     1297.89     1271.60     42.34 o 
   5  12   0      706.87      673.65    103.94 o 
   6  12   0      284.81      307.96     76.99 o 
   7  12   0     1071.84     1004.71    119.33 o 
   8  12   0      119.13      169.38     73.14 o 
   9  12   0      807.81      762.15     51.97 o 
  10  12   0       77.39       72.53     61.59 o 
  11  12   0      279.63      277.16     26.95 o 
  12  12   0      611.05      527.37     53.89 o 
   1  13   0     3900.19     4137.07    140.00 o 
   2  13   0       94.37        8.80     28.87 o 
   3  13   0      678.82      582.38     51.97 o 
   4  13   0      400.99      454.15     22.02 o 
   5  13   0     2969.70     3044.91    204.02 o 
   6  13   0       22.33       38.49     65.44 o 
   7  13   0      854.76      627.46    127.03 o 
   8  13   0      103.09       73.14    103.94 o 
   9  13   0      460.34      204.02    100.09 o 
   0  14   0       87.88      204.02     53.89 o 
   1  14   0      558.89      457.79     53.89 o 
   2  14   0     2025.01     2271.55     94.32 o 
   3  14   0     2340.88     2224.54     93.21 o 
   4  14   0      583.21      615.97     73.14 o 
   5  14   0      440.95      396.49    103.94 o 
   6  14   0     1128.11     1112.49    127.03 o 
   7  14   0      173.00      165.53     80.84 o 
   8  14   0       45.35      100.09     88.54 o 
   9  14   0      734.27     1116.34    161.68 o 
   1  15   0      245.54      279.91     36.67 o 
   2  15   0     1578.16     1665.56     84.69 o 
   3  15   0      729.46      789.35     92.39 o 
   4  15   0      961.18      980.67     35.93 o 
   5  15   0       16.75      -42.34     65.44 o 
   6  15   0      146.89      173.23     76.99 o 
   7  15   0      435.39      296.41    119.33 o 
   8  15   0      804.83      766.04    127.03 o 
   0  16   0     1172.30     1131.74    100.09 o 
   1  16   0       35.59       18.64     24.91 o 
   2  16   0      373.58      466.55     50.04 o 
   3  16   0      228.01      244.89     82.76 o 
   4  16   0      814.87      898.72     59.67 o 
   5  16   0      166.61      211.72    103.94 o 
   6  16   0     1386.11     1651.41    188.62 o 
   7  16   0      196.90      269.46    107.78 o 
   8  16   0       99.90      123.18    138.58 o 
   1  17   0      806.62      895.46    161.68 o 
   2  17   0      558.95      660.81     80.84 o 
   3  17   0      114.78      125.35     46.19 o 
   4  17   0      435.49      556.66    128.96 o 
   5  17   0      347.03      250.21     92.39 o 
   6  17   0      118.83       73.14     80.84 o 
   7  17   0        5.35      -61.59    127.03 o 
   0  18   0      407.72      408.04     65.44 o 
   1  18   0      218.16      273.61     53.89 o 
   2  18   0       54.55       18.90     26.95 o 
   3  18   0     1708.40     1783.73     86.66 o 
   4  18   0       25.53       61.59     92.39 o 
   5  18   0      159.46      127.03     76.99 o 
   6  18   0      220.64      169.38    130.88 o 
   1  19   0      325.18      318.84    109.71 o 
   2  19   0      630.52      550.79     51.88 o 
   3  19   0      530.36      543.06     76.99 o 
   4  19   0      179.08       65.44    119.33 o 
   5  19   0      242.88      188.62    107.78 o 
   6  19   0       54.61      -46.19     88.54 o 
   0  20   0      319.01      292.56     65.44 o 
   1  20   0       97.89      127.73     40.11 o 
   2  20   0      258.57      311.81     76.99 o 
   3  20   0      387.93      423.44    100.09 o 
   4  20   0       44.77      -50.04     84.69 o 
   5  20   0       11.68     -123.18    123.18 o 
   2  21   0      665.13      569.72    103.94 o 
   3  21   0       99.76      103.94     96.24 o 
   4  21   0      336.43      261.76    107.78 o 
  -4 -22   1       99.66      153.98     96.24 o 
  -3 -22   1      101.08      169.38     84.69 o 
  -2 -22   1       30.90      150.13     80.84 o 
   3 -22   1      214.73      119.33     80.84 o 
   4 -22   1       96.05      130.88    123.18 o 
  -6 -21   1       80.46       40.20    200.17 o 
  -5 -21   1      471.42      546.62    142.43 o 
  -4 -21   1       30.18      -80.84     80.84 o 
  -3 -21   1      532.29      392.64    100.09 o 
  -2 -21   1       80.00       92.39     65.44 o 
  -1 -21   1      185.33      246.36     84.69 o 
   0 -21   1        4.71      -26.95     42.34 o 
   1 -21   1      334.46      358.00     76.99 o 
   2 -21   1       60.86      100.09     65.44 o 
   3 -21   1      399.18      365.70     92.39 o 
   4 -21   1       35.56      -61.59     61.59 o 
   5 -21   1       14.75       73.14     80.84 o 
   6 -21   1      113.49       50.04     92.39 o 
  -8 -20   1       49.98       54.79    136.66 o 
  -7 -20   1      581.17      893.04    127.03 o 
  -6 -20   1       55.46      -73.05     73.05 o 
  -5 -20   1       50.64      134.73    115.48 o 
  -4 -20   1      272.38      211.72     76.99 o 
  -3 -20   1      515.12      535.07    107.78 o 
  -2 -20   1      242.60      188.62     69.29 o 
  -1 -20   1      394.53      412.21     94.31 o 
   0 -20   1      130.98      148.68     44.27 o 
   1 -20   1      216.17      207.18     78.91 o 
   2 -20   1      738.11      805.20     73.14 o 
   3 -20   1      441.55      531.22    103.94 o 
   4 -20   1        3.50      100.09     69.29 o 
   5 -20   1      531.94      481.18    123.18 o 
   6 -20   1      126.30       34.65    115.48 o 
   7 -20   1       53.05       97.64     73.93 o 
   8 -20   1      181.73      214.39     83.86 o 
  -9 -19   1      154.82      235.83    152.05 o 
  -8 -19   1      151.29      135.66     83.92 o 
  -7 -19   1       26.25       50.17    128.96 o 
  -6 -19   1       56.96      100.09     69.32 o 
  -5 -19   1      485.11      423.44    100.09 o 
  -4 -19   1      258.78      215.57     73.14 o 
  -3 -19   1      341.77      354.49     29.43 o 
  -2 -19   1      825.00      846.03     61.18 o 
  -1 -19   1       30.89      -15.20     24.91 o 
   0 -19   1      242.63      280.43     47.58 o 
   1 -19   1      280.02      220.34     41.60 o 
   2 -19   1      455.95      496.55     52.61 o 
   3 -19   1       86.91      113.20     34.89 o 
   4 -19   1     1037.15     1074.00    130.88 o 
   5 -19   1       75.48       34.65     65.44 o 
   6 -19   1      213.75      138.58     84.69 o 
   7 -19   1       65.37        1.05     75.06 o 
   8 -19   1      130.64      275.38     87.68 o 
   9 -19   1       54.23       64.32     84.25 o 
 -10 -18   1      637.66      500.24    115.29 o 
  -9 -18   1       66.58       88.60     83.96 o 
  -8 -18   1      248.59      405.01     92.39 o 
  -7 -18   1       84.73       50.81     73.14 o 
  -6 -18   1      346.02      385.46     79.05 o 
  -5 -18   1       95.55      -11.55     61.59 o 
  -4 -18   1      694.78      596.66    119.33 o 
  -3 -18   1       28.61       72.08     21.44 o 
  -2 -18   1      575.98      502.90     65.44 o 
  -1 -18   1       44.21        7.70     29.94 o 
   0 -18   1      181.21      199.37     32.32 o 
   1 -18   1        1.78        3.42     40.42 o 
   2 -18   1     3010.29     3043.31    125.78 o 
   3 -18   1        8.72      -15.75     28.48 o 
   4 -18   1      289.05      260.30     30.99 o 
   5 -18   1      145.29      288.71     80.84 o 
   6 -18   1      562.67      646.71    107.78 o 
   7 -18   1       18.49       39.68     70.15 o 
   8 -18   1      115.13       86.26     78.91 o 
   9 -18   1       29.07      -47.14     77.54 o 
  10 -18   1       36.16       41.70     93.97 o 
 -11 -17   1       15.78       69.11     85.96 o 
 -10 -17   1       30.27       57.34     86.61 o 
  -9 -17   1       66.92       15.60     98.16 o 
  -8 -17   1      272.86      332.79     83.15 o 
  -7 -17   1      130.84       17.25     67.40 o 
  -6 -17   1      329.21      374.51     82.76 o 
  -5 -17   1      357.97      415.74     88.54 o 
  -4 -17   1      247.76      153.98     80.84 o 
  -3 -17   1      146.77      143.60     28.87 o 
  -2 -17   1     1577.29     1710.73     88.72 o 
  -1 -17   1       55.21       58.29     30.80 o 
   0 -17   1       48.56       42.34     32.66 o 
   1 -17   1     1105.31     1062.31     69.05 o 
   2 -17   1      344.86      315.87     39.40 o 
   3 -17   1      836.03      915.97    107.78 o 
   4 -17   1      601.22      541.26     40.11 o 
   5 -17   1       56.10        0.00     61.59 o 
   6 -17   1      192.11      157.83     80.84 o 
   7 -17   1      890.03     1011.27    167.45 o 
   8 -17   1       76.77       76.99     68.78 o 
   9 -17   1      165.25      228.73    128.96 o 
  10 -17   1      269.71      419.68    102.67 o 
  11 -17   1      223.81      327.53    146.28 o 
 -12 -16   1       14.40      -44.89     79.44 o 
 -11 -16   1      720.30      633.26    116.19 o 
 -10 -16   1      402.52      405.93     96.09 o 
  -9 -16   1      141.41       81.55     78.91 o 
  -8 -16   1      577.96      531.32     86.61 o 
  -7 -16   1     1714.26     1961.74    130.57 o 
  -6 -16   1       62.38      100.79    107.78 o 
  -5 -16   1      178.23      127.03     61.59 o 
  -4 -16   1      197.36       15.40     80.84 o 
  -3 -16   1     1095.52     1106.65     52.99 o 
  -2 -16   1      169.21      158.53     28.48 o 
  -1 -16   1     1089.37     1172.25     64.65 o 
   0 -16   1      202.02      217.10     33.94 o 
   1 -16   1      258.80      270.86     71.21 o 
   2 -16   1      196.84      144.13     42.34 o 
   3 -16   1      885.52      888.39     58.23 o 
   4 -16   1      197.08      174.03     28.78 o 
   5 -16   1     1576.85     1520.53    142.43 o 
   6 -16   1       41.66       53.89     65.44 o 
   7 -16   1       27.74       23.87     53.63 o 
   8 -16   1      340.96      308.42     78.91 o 
   9 -16   1      222.85      190.02    165.53 o 
  10 -16   1        6.31      140.65    102.01 o 
  11 -16   1       40.18      -11.12     92.39 o 
  12 -16   1       24.94       38.18     97.11 o 
 -12 -15   1       87.88      224.14     82.17 o 
 -11 -15   1      180.31      214.06     87.43 o 
 -10 -15   1      133.32      219.36     82.19 o 
  -9 -15   1      801.72      821.86    128.96 o 
  -8 -15   1      303.73      323.37     66.65 o 
  -7 -15   1      190.24       93.70     62.89 o 
  -6 -15   1       45.18       56.46     80.84 o 
  -5 -15   1     1386.49     1424.30    134.73 o 
  -4 -15   1      695.59      558.17     80.84 o 
  -3 -15   1      444.22      394.04     28.14 o 
  -2 -15   1      109.44      125.30     46.19 o 
  -1 -15   1      119.02       47.41     50.04 o 
   0 -15   1      408.78      460.15     39.40 o 
   1 -15   1     2198.30     2366.96     95.23 o 
   2 -15   1      264.25      246.36     33.65 o 
   3 -15   1      633.55      640.40     71.21 o 
   4 -15   1      639.72      745.05     78.91 o 
   5 -15   1      210.40      196.32     65.44 o 
   6 -15   1      365.12      519.68    103.94 o 
   7 -15   1     1032.15      970.78    140.50 o 
   8 -15   1      196.36      217.49     62.61 o 
   9 -15   1      562.84      802.90     97.55 o 
  10 -15   1      126.59      163.60     68.05 o 
  11 -15   1     1048.68      944.48    161.68 o 
  12 -15   1       61.45       -1.19     74.52 o 
 -13 -14   1      219.98      377.40     89.33 o 
 -12 -14   1      123.01      -13.26     98.16 o 
 -11 -14   1     1218.84     1367.59    122.49 o 
 -10 -14   1      754.54      583.90     91.53 o 
  -9 -14   1       32.15       11.08     55.75 o 
  -8 -14   1      697.54      591.41     74.82 o 
  -7 -14   1     1561.89     1773.35    194.40 o 
  -6 -14   1      137.58      170.83     88.54 o 
  -5 -14   1      430.42      284.86     69.29 o 
  -4 -14   1     2139.41     2086.40    146.28 o 
  -3 -14   1      281.02      314.52     61.59 o 
  -2 -14   1     1792.09     1771.36     71.89 o 
  -1 -14   1      220.42      172.21     29.71 o 
   0 -14   1       23.23       34.87     28.87 o 
   1 -14   1      283.90      302.77     35.55 o 
   2 -14   1     1117.11     1111.92     57.34 o 
   3 -14   1     1864.21     1968.93    111.63 o 
   4 -14   1      317.04      264.48     27.17 o 
   5 -14   1      437.42      361.85     69.29 o 
   6 -14   1     1169.96      977.76    103.94 o 
   7 -14   1       94.89       63.46     48.99 o 
   8 -14   1      403.98      313.84     63.92 o 
   9 -14   1       47.85       12.34     53.03 o 
  10 -14   1       69.98      -49.77     71.21 o 
  11 -14   1        5.05       86.81    190.55 o 
  12 -14   1      503.32      602.55    111.63 o 
  13 -14   1       34.06      -37.03     91.86 o 
 -14 -13   1      290.70      539.82    165.53 o 
 -13 -13   1       75.80      -12.09     77.54 o 
 -12 -13   1      823.61      807.47    106.05 o 
 -11 -13   1        7.17      -22.75     61.20 o 
 -10 -13   1      154.93      120.73    113.56 o 
  -9 -13   1      180.19      157.74     58.47 o 
  -8 -13   1     1486.24     1514.11    144.35 o 
  -7 -13   1       81.02      -69.29    119.33 o 
  -6 -13   1     1744.22     1630.77     96.37 o 
  -5 -13   1       32.20       -3.85     50.04 o 
  -4 -13   1     1385.01     1154.83    103.94 o 
  -3 -13   1       61.13       80.84     50.04 o 
  -2 -13   1     1717.43     1817.26    102.01 o 
  -1 -13   1     2629.94     2786.89    100.60 o 
   0 -13   1      765.72      633.31    111.63 o 
   1 -13   1      226.42      215.50     42.34 o 
   2 -13   1     2041.01     1912.80    123.18 o 
   3 -13   1      228.26      193.65     23.73 o 
   4 -13   1     4232.88     4347.21    184.77 o 
   5 -13   1      128.83       38.49     57.74 o 
   6 -13   1      287.62      238.67     65.44 o 
   7 -13   1      120.47       96.12     45.32 o 
   8 -13   1      451.64      527.37     69.05 o 
   9 -13   1      196.97      274.58     62.61 o 
  10 -13   1     1187.89     1319.89    157.83 o 
  11 -13   1       66.34       35.05     63.58 o 
  12 -13   1      246.02      167.56    103.94 o 
  13 -13   1       41.41      -33.44    117.41 o 
  14 -13   1       86.95       21.60     80.26 o 
 -14 -12   1      223.29      113.37     80.44 o 
 -13 -12   1      520.15      842.25    118.38 o 
 -12 -12   1       44.43       12.32     71.89 o 
 -11 -12   1      105.34       27.21     57.34 o 
 -10 -12   1     1548.89     1606.92    119.67 o 
  -9 -12   1       37.22       37.00     48.77 o 
  -8 -12   1      309.20      281.06     57.16 o 
  -7 -12   1      281.18      299.88    115.48 o 
  -6 -12   1      799.65      778.88     63.92 o 
  -5 -12   1      540.53      511.98     69.29 o 
  -4 -12   1     2344.07     2475.19    157.83 o 
  -3 -12   1      958.01      818.71     96.24 o 
  -2 -12   1     1845.60     1618.62     76.99 o 
  -1 -12   1     3160.90     3308.70    119.33 o 
   0 -12   1     1001.19      925.81     98.16 o 
   1 -12   1      213.13      166.25     51.97 o 
   2 -12   1     5020.10     4962.65    165.53 o 
   3 -12   1     2363.86     2472.67     87.86 o 
   4 -12   1       63.51       32.72     19.81 o 
   5 -12   1     2645.42     2794.70    169.38 o 
   6 -12   1     2434.21     2340.46    169.38 o 
   7 -12   1       75.68      132.81     52.63 o 
   8 -12   1      560.51      488.46     67.47 o 
   9 -12   1     1147.13     1161.80    113.56 o 
  10 -12   1      223.15      211.49     67.40 o 
  11 -12   1      290.94      311.52     62.43 o 
  12 -12   1      248.62      207.80     75.84 o 
  13 -12   1       18.22       45.81     47.45 o 
  14 -12   1      210.07      419.07    238.67 o 
 -15 -11   1      440.05      187.88    110.98 o 
 -14 -11   1      136.69       29.83     64.65 o 
 -13 -11   1      395.77      377.21     61.18 o 
 -12 -11   1      186.69      254.06     74.72 o 
 -11 -11   1     1631.47     1633.89    121.67 o 
 -10 -11   1       29.77        1.87     69.29 o 
  -9 -11   1     1287.71     1453.83    113.22 o 
  -8 -11   1        1.91       26.95     59.88 o 
  -7 -11   1      239.78      198.86     53.40 o 
  -6 -11   1      465.08      529.18     67.37 o 
  -5 -11   1     2327.73     2340.46    142.43 o 
  -4 -11   1      458.19      434.99     57.74 o 
  -3 -11   1     1402.95     1659.11    100.09 o 
  -2 -11   1     2865.64     2617.35     81.39 o 
  -1 -11   1      132.58       97.54     24.05 o 
   0 -11   1      973.75      915.56     44.85 o 
   1 -11   1     7495.21     7550.42    202.77 o 
   2 -11   1     2019.90     1974.52     90.46 o 
   3 -11   1     4456.24     4257.83    127.15 o 
   4 -11   1      922.38      902.46     44.84 o 
   5 -11   1     2395.42     2517.54    150.13 o 
   6 -11   1      301.99      188.62     61.59 o 
   7 -11   1      840.52      714.26     90.46 o 
   8 -11   1       33.15       94.72     44.85 o 
   9 -11   1      259.11      188.83     49.86 o 
  10 -11   1      182.56      103.84     55.75 o 
  11 -11   1       53.30      -24.58     52.61 o 
  12 -11   1       69.63      113.35     63.58 o 
  13 -11   1      873.69      943.52    134.73 o 
  14 -11   1       58.57      163.74     92.47 o 
  15 -11   1      106.05      210.91     95.23 o 
 -15 -10   1       17.16      -33.68     89.12 o 
 -14 -10   1       62.49      -18.53     52.57 o 
 -13 -10   1      831.16     1085.03     86.77 o 
 -12 -10   1      289.25      296.67     71.17 o 
 -11 -10   1     1062.65      989.96    132.81 o 
 -10 -10   1      406.15      416.62    109.71 o 
  -9 -10   1     1057.16     1019.00     87.10 o 
  -8 -10   1       42.83       21.89     43.30 o 
  -7 -10   1     3782.75     3920.45    182.85 o 
  -6 -10   1      194.12      195.59     40.56 o 
  -5 -10   1     1523.79     1637.04    204.02 o 
  -4 -10   1      770.66      920.02     80.84 o 
  -3 -10   1     2893.21     2860.73     85.45 o 
  -2 -10   1     1043.89      938.90     42.34 o 
  -1 -10   1    14186.99    13980.67    448.46 o 
   0 -10   1      869.99      839.32     61.59 o 
   1 -10   1      796.62      697.65     57.74 o 
   2 -10   1      599.04      554.06    115.48 o 
   3 -10   1     1569.45     1547.21     59.05 o 
   4 -10   1      743.79      664.61    103.94 o 
   5 -10   1     5256.46     5312.24    238.67 o 
   6 -10   1      818.81      997.01    100.09 o 
   7 -10   1       48.45       27.72     44.84 o 
   8 -10   1      804.38      748.37    117.41 o 
   9 -10   1      584.84      714.33    165.53 o 
  10 -10   1       86.54      101.71     57.74 o 
  11 -10   1      458.22      373.37     98.16 o 
  12 -10   1      431.40      392.33    130.88 o 
  13 -10   1       87.46       45.12     80.84 o 
  14 -10   1        8.37        6.93     53.63 o 
  15 -10   1      567.99      637.99    103.22 o 
 -15  -9   1      402.70      492.35     66.85 o 
 -14  -9   1       24.63       -0.66     67.37 o 
 -13  -9   1      176.77       59.97     71.21 o 
 -12  -9   1      552.58      425.73     55.38 o 
 -11  -9   1      122.17       35.73     59.81 o 
 -10  -9   1      149.21      104.77     84.69 o 
  -9  -9   1     2293.20     2156.33    161.68 o 
  -8  -9   1     5770.21     5963.43    300.26 o 
  -7  -9   1       14.96      -22.53     36.67 o 
  -6  -9   1     3020.67     3022.88    130.88 o 
  -5  -9   1     2197.38     2099.84    157.83 o 
  -4  -9   1      465.46      446.54     53.89 o 
  -3  -9   1     3594.65     3392.53     94.32 o 
  -2  -9   1      771.17      766.93     36.57 o 
  -1  -9   1      123.02       93.25     17.32 o 
   0  -9   1     4005.23     4171.80    118.19 o 
   1  -9   1     1739.56     1789.89     80.84 o 
   2  -9   1      448.72      538.33     32.64 o 
   3  -9   1     4036.91     4179.35    118.93 o 
   4  -9   1     2778.32     3006.42    157.83 o 
   5  -9   1      540.40      461.93     61.59 o 
   6  -9   1      774.50      793.69     96.24 o 
   7  -9   1      616.27      542.12     59.14 o 
   8  -9   1      667.82      715.68    144.35 o 
   9  -9   1      820.82      742.71     72.89 o 
  10  -9   1     2427.13     2490.40    128.76 o 
  11  -9   1      563.03      633.00    111.63 o 
  12  -9   1       50.33       78.13     39.00 o 
  13  -9   1      167.43       97.78     69.29 o 
  14  -9   1      265.38       94.78     47.71 o 
  15  -9   1      195.45      122.57     77.54 o 
 -16  -8   1      155.13      103.94    142.43 o 
 -15  -8   1       70.87       10.78     63.52 o 
 -14  -8   1      689.33      709.72     56.97 o 
 -13  -8   1      374.09      341.55     46.27 o 
 -12  -8   1       28.27       13.65     40.42 o 
 -11  -8   1      260.81      315.60     40.04 o 
 -10  -8   1     2190.36     2374.01    122.49 o 
  -9  -8   1      127.51      134.00     61.59 o 
  -8  -8   1     2081.49     2020.96     93.88 o 
  -7  -8   1     2531.54     2279.13    100.60 o 
  -6  -8   1     2203.78     2098.56     94.31 o 
  -5  -8   1      750.64      872.66     57.34 o 
  -4  -8   1     3529.69     3645.43    165.53 o 
  -3  -8   1     2890.17     2890.94    130.88 o 
  -2  -8   1     2223.75     2370.22     71.10 o 
  -1  -8   1      392.08      403.36     24.91 o 
   0  -8   1    13282.23    14063.89    344.32 o 
   1  -8   1     1022.00     1114.68     48.12 o 
   2  -8   1     5558.46     5415.10    144.69 o 
   3  -8   1     1161.49      967.39    103.94 o 
   4  -8   1      759.50      923.87     76.99 o 
   5  -8   1      514.37      604.36     80.84 o 
   6  -8   1     7414.85     7378.69    216.28 o 
   7  -8   1      460.30      390.65     75.06 o 
   8  -8   1     4825.94     4948.98    202.10 o 
   9  -8   1      717.96      526.63     82.76 o 
  10  -8   1      178.54      146.06    153.98 o 
  11  -8   1      233.28      210.48     76.99 o 
  12  -8   1      417.23      400.49     48.53 o 
  13  -8   1      238.09      210.99    171.30 o 
  14  -8   1      468.53      361.74     94.31 o 
  15  -8   1       39.00      -29.74     68.42 o 
  16  -8   1        9.52      104.21    165.53 o 
 -16  -7   1       69.45       76.99    115.48 o 
 -15  -7   1      492.16      488.88     66.36 o 
 -14  -7   1      711.00      551.65     58.10 o 
 -13  -7   1      352.61      333.80     84.69 o 
 -12  -7   1     2030.48     2185.13     85.45 o 
 -11  -7   1      446.24      405.53     39.40 o 
 -10  -7   1      423.67      404.78     44.76 o 
  -9  -7   1      468.60      436.12     61.59 o 
  -8  -7   1     2648.77     2486.23     79.22 o 
  -7  -7   1     3339.07     3207.72    130.88 o 
  -6  -7   1    13241.53    13748.53    366.04 o 
  -5  -7   1       87.99      164.02     53.89 o 
  -4  -7   1     5025.93     5456.46    157.59 o 
  -3  -7   1      555.04      731.40     57.74 o 
  -2  -7   1     6428.64     6101.54    154.01 o 
  -1  -7   1     1574.22     1450.59     52.61 o 
   0  -7   1     7056.39     6868.11    184.85 o 
   1  -7   1    10602.12    10094.97    254.41 o 
   2  -7   1       76.73       68.79     18.48 o 
   3  -7   1     6049.78     5572.98    143.96 o 
   4  -7   1     2838.84     2652.27    123.18 o 
   5  -7   1      262.40      411.89     57.74 o 
   6  -7   1     1097.85     1137.10     63.92 o 
   7  -7   1      640.71      558.53     51.78 o 
   8  -7   1      524.95      512.51    132.81 o 
   9  -7   1     1361.37     1425.51     86.61 o 
  10  -7   1      350.61      324.33     44.15 o 
  11  -7   1      102.39       76.99     27.22 o 
  12  -7   1       62.93       25.27     46.19 o 
  13  -7   1      579.40      497.15     55.82 o 
  14  -7   1      166.95      165.19     42.34 o 
  15  -7   1       78.16      114.41     73.14 o 
  16  -7   1       69.45       46.19    119.33 o 
 -16  -6   1        0.06      -30.80    111.63 o 
 -15  -6   1       39.33        1.66     59.70 o 
 -14  -6   1       69.33       65.87     36.67 o 
 -13  -6   1     1489.73     1389.38     71.79 o 
 -12  -6   1      226.22      176.60     40.42 o 
 -11  -6   1      796.70      758.90     48.12 o 
 -10  -6   1      394.01      430.12     36.07 o 
  -9  -6   1     1038.94     1078.91     52.45 o 
  -8  -6   1      204.81      225.63     31.84 o 
  -7  -6   1     1716.84     1556.55    115.48 o 
  -6  -6   1     1035.24      835.97     37.87 o 
  -5  -6   1     1467.35     1478.73     69.37 o 
  -4  -6   1     1988.86     2032.76     74.82 o 
  -3  -6   1     3128.66     3606.93    150.13 o 
  -2  -6   1      750.48      809.95     27.54 o 
  -1  -6   1    11701.69    11397.54    281.64 o 
   0  -6   1     1400.99     1402.73     49.86 o 
   1  -6   1      739.00      681.50     29.57 o 
   2  -6   1     7041.37     6883.37    175.42 o 
   3  -6   1     1786.14     1606.03     53.63 o 
   4  -6   1      914.13     1320.36     80.84 o 
   5  -6   1     2805.93     2527.04    119.33 o 
   6  -6   1     4536.60     4667.06    143.96 o 
   7  -6   1      583.41      560.29     54.24 o 
   8  -6   1     2457.30     2301.48     79.05 o 
   9  -6   1     2134.24     2176.42     67.89 o 
  10  -6   1      291.63      318.60     34.65 o 
  11  -6   1     1023.81     1008.92     54.44 o 
  12  -6   1       86.35      103.29     32.32 o 
  13  -6   1      139.99      145.70     84.69 o 
  14  -6   1      623.13      525.24     98.16 o 
  15  -6   1      298.60      227.83     48.09 o 
  16  -6   1       85.67      211.72    165.53 o 
 -16  -5   1       67.62       38.49    123.18 o 
 -15  -5   1     1082.40     1075.08    171.30 o 
 -14  -5   1      734.03      675.19     96.24 o 
 -13  -5   1       32.65      -14.11     31.32 o 
 -12  -5   1      108.88      127.03     30.51 o 
 -11  -5   1     1549.89     1625.87     66.65 o 
 -10  -5   1       57.29      113.17     24.05 o 
  -9  -5   1     4390.27     4375.35    177.07 o 
  -8  -5   1      836.45      782.01     61.59 o 
  -7  -5   1      194.63      192.47     26.74 o 
  -6  -5   1     1389.02     1477.42     51.97 o 
  -5  -5   1    14479.47    13260.32    267.92 o 
  -4  -5   1     2757.61     2673.38     85.71 o 
  -3  -5   1     4990.73     4763.33    129.10 o 
  -2  -5   1     1995.78     1820.79     88.54 o 
  -1  -5   1     4640.07     4390.94    179.00 o 
   0  -5   1     4149.96     3827.89    107.49 o 
   1  -5   1     7337.03     6593.41    172.70 o 
   2  -5   1     3994.88     3173.40     89.70 o 
   3  -5   1     2730.61     2629.17    115.48 o 
   4  -5   1      641.03      700.60     61.59 o 
   5  -5   1     5974.72     6953.49    192.74 o 
   6  -5   1     3001.89     3126.40     88.30 o 
   7  -5   1     3248.12     3130.81     85.45 o 
   8  -5   1      742.32      725.64     63.52 o 
   9  -5   1      842.40      766.73     65.44 o 
  10  -5   1      699.44      666.95     39.40 o 
  11  -5   1      373.99      322.22     46.19 o 
  12  -5   1      553.73      508.51     46.19 o 
  13  -5   1      493.75      492.30     73.14 o 
  14  -5   1       23.04       63.37     76.99 o 
  15  -5   1      347.68      157.83     65.44 o 
  16  -5   1       19.23      157.83    123.18 o 
 -16  -4   1      298.53      195.22     55.43 o 
 -15  -4   1        4.95       33.81     90.46 o 
 -14  -4   1      285.48      330.13     55.43 o 
 -13  -4   1     1207.03     1107.74     72.64 o 
 -12  -4   1      661.61      575.26     43.30 o 
 -11  -4   1     2026.77     2015.30     73.34 o 
 -10  -4   1     1468.54     1518.43     59.70 o 
  -9  -4   1      352.66      345.50     32.72 o 
  -8  -4   1     3662.37     3637.95    102.01 o 
  -7  -4   1     1439.42     1133.94     46.03 o 
  -6  -4   1      455.18      417.56     27.54 o 
  -5  -4   1     2491.89     2633.36    107.78 o 
  -4  -4   1    23791.89    22449.92    785.29 o 
  -3  -4   1     9906.41    10785.55    217.14 o 
  -2  -4   1     3706.56     2559.88    107.78 o 
  -1  -4   1    17106.90    14244.16    337.89 o 
   0  -4   1      197.88      188.97     17.32 o 
   1  -4   1     2090.94     1882.87     67.37 o 
   2  -4   1     3397.83     3420.47    102.01 o 
   3  -4   1     7995.51     8457.24    307.96 o 
   4  -4   1    11414.23    10763.05    271.83 o 
   5  -4   1      986.51      889.22     42.34 o 
   6  -4   1     1003.02     1025.65     55.82 o 
   7  -4   1      338.69      327.69     67.37 o 
   8  -4   1     2045.85     2129.41    111.63 o 
   9  -4   1     1377.36     1433.02     53.03 o 
  10  -4   1      316.92      340.52     31.21 o 
  11  -4   1     1053.63     1049.31     92.39 o 
  12  -4   1     1033.29      975.25     53.03 o 
  13  -4   1      212.20      157.73     37.82 o 
  14  -4   1       24.09       28.93     42.34 o 
  15  -4   1      324.61      216.65     51.25 o 
  16  -4   1       98.99       19.49     63.81 o 
 -17  -3   1       19.46      223.27    119.33 o 
 -16  -3   1       19.60       59.02    100.09 o 
 -15  -3   1      193.68      177.07     61.18 o 
 -14  -3   1       25.75       35.93     44.76 o 
 -13  -3   1      231.88      303.79     55.38 o 
 -12  -3   1     2212.51     2590.79    102.44 o 
 -11  -3   1     1277.66     1200.38     55.75 o 
 -10  -3   1     1137.05     1139.02    100.09 o 
  -9  -3   1     1257.43     1267.37     47.58 o 
  -8  -3   1     7680.94     7531.93    230.97 o 
  -7  -3   1       26.58       13.92     17.54 o 
  -6  -3   1     7839.15     7820.17    336.83 o 
  -5  -3   1     2158.59     1910.12     54.11 o 
  -4  -3   1     2148.06     2819.20     71.70 o 
  -3  -3   1    22587.51    26083.91    504.28 o 
  -2  -3   1    17666.34    14531.33    288.71 o 
  -1  -3   1    48672.82    44826.82   1462.79 o 
   0  -3   1      684.39      889.22     38.49 o 
   1  -3   1     1803.08     2048.85     58.10 o 
   2  -3   1     8081.58     7867.60    198.25 o 
   3  -3   1     2485.03     2740.81    115.48 o 
   4  -3   1     6705.78     6112.58    130.99 o 
   5  -3   1     1434.39     1813.03     65.44 o 
   6  -3   1     2235.51     2265.04     56.97 o 
   7  -3   1      177.45      184.82     48.12 o 
   8  -3   1     2608.85     2612.40     69.05 o 
   9  -3   1      316.77      384.73     31.21 o 
  10  -3   1     1306.69     1429.47     58.47 o 
  11  -3   1      574.07      513.63     37.82 o 
  12  -3   1     1043.82     1079.07     53.03 o 
  13  -3   1        4.58      -42.12     42.12 o 
  14  -3   1      387.94      432.39     56.23 o 
  15  -3   1      143.39      158.48    117.41 o 
  16  -3   1      257.66      242.52     69.29 o 
  17  -3   1      170.97       96.24    157.83 o 
 -17  -2   1      279.80      458.08    146.28 o 
 -16  -2   1      421.70      304.11    111.63 o 
 -15  -2   1       23.86      -29.78     67.37 o 
 -14  -2   1      754.58      815.99     71.89 o 
 -13  -2   1     1245.58     1353.30     85.45 o 
 -12  -2   1      680.35      686.74     52.63 o 
 -11  -2   1      796.09      777.79     56.23 o 
 -10  -2   1     4094.25     4262.74    134.52 o 
  -9  -2   1      118.78      145.99     25.75 o 
  -8  -2   1     3194.67     2971.11     74.82 o 
  -7  -2   1     1487.71     1648.86     59.67 o 
  -6  -2   1     2892.35     2425.15     57.16 o 
  -5  -2   1     2229.48     1904.29     57.65 o 
  -4  -2   1     3630.56     3502.46    121.26 o 
  -3  -2   1     1099.73     1596.24     43.39 o 
  -2  -2   1      387.19      316.66     23.10 o 
  -1  -2   1     6945.45     4308.04    107.96 o 
   0  -2   1    24149.28    20275.19    519.68 o 
   1  -2   1      560.99      581.37     21.78 o 
   3  -2   1      984.66      915.02     29.14 o 
   4  -2   1     2444.85     2767.39     67.58 o 
   5  -2   1      852.53      700.78     25.75 o 
   6  -2   1     2061.79     1992.40     51.72 o 
   7  -2   1     1383.96     1400.29     65.44 o 
   8  -2   1     3529.39     3513.63     84.25 o 
   9  -2   1      139.63      192.46     34.65 o 
  10  -2   1      121.55      102.72     24.50 o 
  11  -2   1      141.34      139.83     37.51 o 
  12  -2   1      826.69      806.16    111.63 o 
  13  -2   1      247.63      221.99     65.44 o 
  14  -2   1      428.24      400.46     59.92 o 
  15  -2   1        3.08      -39.54     67.37 o 
  16  -2   1      152.43      111.63     61.59 o 
  17  -2   1       63.55       61.59    107.78 o 
 -17  -1   1       34.49       -3.85    119.33 o 
 -16  -1   1       33.99       38.49     88.54 o 
 -15  -1   1      314.34      385.08    102.01 o 
 -14  -1   1       26.21       54.43    102.01 o 
 -13  -1   1      245.78      248.52     57.74 o 
 -12  -1   1      928.83      972.73     64.06 o 
 -11  -1   1     2130.29     2234.38     91.14 o 
 -10  -1   1     1135.97     1054.75     57.74 o 
  -9  -1   1     2272.82     2194.09     81.14 o 
  -8  -1   1     2317.75     2268.03     75.48 o 
  -7  -1   1      884.78      950.98     37.82 o 
  -6  -1   1     4998.86     3847.60     84.38 o 
  -5  -1   1     2752.39     2435.98     55.75 o 
  -4  -1   1     4377.89     4812.60     95.27 o 
  -3  -1   1     1664.81     1376.77     36.13 o 
  -2  -1   1    10592.86    12155.05    296.69 o 
  -1  -1   1     4404.63     2309.67     92.39 o 
   2  -1   1    23948.15    23256.34    544.31 o 
   3  -1   1    35332.70    33755.01    555.26 o 
   4  -1   1     6019.17     6251.03    123.18 o 
   5  -1   1    13852.51    14232.94    246.33 o 
   6  -1   1      715.74      583.50     30.80 o 
   7  -1   1     4973.20     5062.72    106.05 o 
   8  -1   1       38.38       37.31     17.54 o 
   9  -1   1       10.51       -1.92     19.05 o 
  10  -1   1      314.20      299.09     36.95 o 
  11  -1   1      894.80     1000.82     55.38 o 
  12  -1   1      274.45      229.29    107.78 o 
  13  -1   1      940.82      920.06     69.32 o 
  14  -1   1      119.08      104.59     40.95 o 
  15  -1   1      459.58      539.07     60.39 o 
  16  -1   1      156.23      177.07    107.78 o 
  17  -1   1      255.58      408.04    142.43 o 
 -17   0   1      652.34      958.51    150.13 o 
 -16   0   1        4.60      -15.40     88.54 o 
 -15   0   1       52.89      -53.89     53.89 o 
 -14   0   1       81.76       40.74     94.31 o 
 -13   0   1     3202.80     3419.03    136.02 o 
 -12   0   1       24.01       13.36     40.55 o 
 -11   0   1     1340.18     1144.83     65.29 o 
 -10   0   1     1885.99     2024.39     77.53 o 
  -9   0   1      464.83      567.04     36.65 o 
  -8   0   1     1134.84     1327.55     51.25 o 
  -7   0   1     4807.13     4517.64    157.83 o 
  -6   0   1      688.90      771.67     51.97 o 
  -5   0   1     1117.29     1049.21     38.44 o 
  -4   0   1      365.69      341.69     21.27 o 
   2   0   1      336.11      696.02     28.87 o 
   3   0   1     1644.89     1688.43     36.67 o 
   4   0   1     9190.91     8168.94    149.71 o 
   5   0   1      759.14      616.30     24.50 o 
   6   0   1       61.38       50.04     19.05 o 
   7   0   1      686.68      565.78     32.03 o 
   8   0   1     4623.59     4566.42    118.83 o 
   9   0   1      652.70      661.99     39.06 o 
  10   0   1      401.77      442.45     38.44 o 
  11   0   1      122.08      105.58     38.49 o 
  12   0   1       55.65       57.85     51.97 o 
  13   0   1        0.66       31.26     43.39 o 
  14   0   1       25.14      -34.65     47.11 o 
  15   0   1      671.23      520.17     89.33 o 
  16   0   1        0.67      -23.10     88.54 o 
  17   0   1      151.22      227.12    115.48 o 
 -17   1   1       43.73      -96.24     96.24 o 
 -16   1   1       46.98       42.34     96.24 o 
 -15   1   1      292.39      206.21     52.99 o 
 -14   1   1       10.91       98.16     49.51 o 
 -13   1   1      257.20      209.14     51.97 o 
 -12   1   1      851.53      942.34     73.14 o 
 -11   1   1     2239.17     2174.82     93.20 o 
 -10   1   1     1102.52     1040.86     56.97 o 
  -9   1   1     2154.71     2044.99     73.99 o 
  -8   1   1     2379.26     2339.44    286.78 o 
  -7   1   1      877.97      993.85     44.15 o 
  -6   1   1     4815.79     3885.82     93.97 o 
  -5   1   1     3186.19     2870.32     72.64 o 
  -4   1   1     4306.66     4954.78    110.16 o 
  -3   1   1     1991.71     1813.47     48.37 o 
  -2   1   1    11576.92    13461.27    266.26 o 
   2   1   1    24431.82    22204.89   2063.30 o 
   3   1   1    36608.21    35277.25    670.64 o 
   4   1   1     6979.11     7186.30    155.02 o 
   5   1   1    13809.50    14161.82    311.81 o 
   6   1   1      712.37      713.41     34.89 o 
   7   1   1     5113.75     5209.69    122.46 o 
   8   1   1       55.58       45.18     23.28 o 
   9   1   1       39.37       87.84     26.74 o 
  10   1   1      291.96      315.45     37.74 o 
  11   1   1      785.63      741.75     94.31 o 
  12   1   1      277.99      214.11     42.21 o 
  13   1   1      851.93      921.08    171.30 o 
  14   1   1       83.84      249.42     71.17 o 
  15   1   1      452.91      604.36    138.58 o 
  16   1   1      168.18      365.70    107.78 o 
  17   1   1      279.78      277.16    119.33 o 
 -17   2   1      286.64      423.44    157.83 o 
 -16   2   1      512.66      604.36    165.53 o 
 -15   2   1       20.86       -3.85    103.94 o 
 -14   2   1      733.57      810.76     73.99 o 
 -13   2   1     1287.55     1339.93     83.28 o 
 -12   2   1      739.94      698.19    117.41 o 
 -11   2   1      714.36      630.36     51.88 o 
 -10   2   1     4158.44     4249.82    125.87 o 
  -9   2   1      147.19      153.98     30.20 o 
  -8   2   1     3318.66     3003.08     89.01 o 
  -7   2   1     1406.12     1645.25     56.46 o 
  -6   2   1     2921.48     2514.75     71.70 o 
  -5   2   1     2317.22     2096.33     61.02 o 
  -4   2   1     3743.05     3955.68     93.84 o 
  -3   2   1     1189.43     1706.65     46.19 o 
  -2   2   1      291.48      279.43     67.37 o 
   2   2   1      264.87      408.04     19.25 o 
   3   2   1      836.02      750.51     33.94 o 
   4   2   1     2535.12     2953.12    142.43 o 
   5   2   1      961.23      787.45     42.12 o 
   6   2   1     2401.42     2408.74     67.58 o 
   7   2   1     1368.78     1518.99     84.69 o 
   8   2   1     3298.66     3416.98     96.09 o 
   9   2   1      206.44      220.28     34.65 o 
  10   2   1      113.31      101.93     29.14 o 
  11   2   1      195.48      226.67     53.89 o 
  12   2   1      694.48      708.96     70.26 o 
  13   2   1      233.03      252.41     67.37 o 
  14   2   1      336.58      376.15     70.61 o 
  15   2   1        0.03       53.89    100.09 o 
  16   2   1      154.47      100.09     84.69 o 
  17   2   1       56.94       26.95     96.24 o 
 -17   3   1       18.68      -96.24     96.24 o 
 -16   3   1       38.59      -11.55    115.48 o 
 -15   3   1      208.93      234.82    111.63 o 
 -14   3   1       27.23        5.96     71.17 o 
 -13   3   1      229.27      221.20     50.56 o 
 -12   3   1     2293.63     2334.30    101.97 o 
 -11   3   1     1179.87     1060.96     82.76 o 
 -10   3   1     1108.93     1071.20     57.65 o 
  -9   3   1     1190.62     1150.41     55.38 o 
  -8   3   1     7586.97     7458.14    178.02 o 
  -7   3   1       26.45       -8.98     27.54 o 
  -6   3   1     7384.33     7229.83    162.27 o 
  -5   3   1     2304.52     2180.91     59.42 o 
  -4   3   1     2178.66     2924.15    115.48 o 
  -3   3   1    22993.36    26034.67    610.31 o 
  -2   3   1    17853.68    14704.89    508.13 o 
   1   3   1     1704.65     2088.00     60.84 o 
   2   3   1     7575.26     7022.04    198.25 o 
   3   3   1     2576.85     2797.16    119.33 o 
   4   3   1     7287.00     6873.53    176.87 o 
   5   3   1     1459.10     1887.99     66.65 o 
   6   3   1     2543.57     2564.69     86.98 o 
   7   3   1      174.59      221.20     41.60 o 
   8   3   1     2317.38     2403.24    119.33 o 
   9   3   1      347.71      366.10     44.36 o 
  10   3   1     1302.70     1377.30     77.68 o 
  11   3   1      617.53      582.21     59.14 o 
  12   3   1     1041.16     1049.66    117.41 o 
  13   3   1        8.59       38.92     90.46 o 
  14   3   1      324.30      378.85     71.89 o 
  15   3   1      137.07      -96.24     96.24 o 
  16   3   1      331.06      454.23    123.18 o 
  17   3   1      157.93      227.12    107.78 o 
 -16   4   1      338.91      481.18    103.94 o 
 -15   4   1        3.79      -53.89     61.59 o 
 -14   4   1      276.49      261.76     73.14 o 
 -13   4   1     1133.93     1108.94     92.47 o 
 -12   4   1      649.82      659.89     74.61 o 
 -11   4   1     2218.95     2103.41    146.28 o 
 -10   4   1     1501.37     1637.74     85.45 o 
  -9   4   1      277.01      279.29     33.18 o 
  -8   4   1     3726.89     3648.94    100.09 o 
  -7   4   1     1650.19     1416.70     53.48 o 
  -6   4   1      406.20      345.40     88.54 o 
  -5   4   1     2539.09     2531.58    123.18 o 
  -4   4   1    23188.77    21072.44    493.99 o 
  -3   4   1    10668.37    11855.56    287.14 o 
  -2   4   1     3988.10     2921.73    123.18 o 
  -1   4   1    16703.61    13627.04    492.73 o 
   0   4   1      106.40      107.50     19.25 o 
   1   4   1     2025.47     1788.62     55.35 o 
   2   4   1     3565.86     3604.10     97.54 o 
   3   4   1     7259.87     8539.32    175.46 o 
   4   4   1    11645.42    11153.55    227.16 o 
   5   4   1     1283.50     1258.77     73.14 o 
   6   4   1      760.65      690.81     41.60 o 
   7   4   1      327.14      397.01     36.07 o 
   8   4   1     2141.98     2127.60     98.16 o 
   9   4   1     1327.93     1329.81    136.66 o 
  10   4   1      309.02      259.71     47.58 o 
  11   4   1     1004.66     1121.84     86.77 o 
  12   4   1      945.55      826.41     79.44 o 
  13   4   1      229.10      273.78     94.31 o 
  14   4   1        4.63        7.70     69.29 o 
  15   4   1      314.14      461.93    123.18 o 
  16   4   1      107.81      134.73     88.54 o 
 -16   5   1       64.91      127.03    111.63 o 
 -15   5   1     1022.00      997.01    130.88 o 
 -14   5   1      732.52      658.26     92.39 o 
 -13   5   1       20.86      -19.91     40.95 o 
 -12   5   1      115.62      115.00     39.61 o 
 -11   5   1     1579.86     1664.11    142.43 o 
 -10   5   1       62.96       46.71     40.56 o 
  -9   5   1     4153.38     4206.84    352.22 o 
  -8   5   1      852.92      967.85     94.31 o 
  -7   5   1      191.25      157.28     31.32 o 
  -6   5   1     1313.17     1446.51     75.06 o 
  -5   5   1    14711.66    13924.22    339.72 o 
  -4   5   1     2773.26     2593.22     77.68 o 
  -3   5   1     5071.61     4820.97    123.01 o 
  -2   5   1     1896.31     1986.31     96.24 o 
  -1   5   1     4791.33     4600.09    177.07 o 
   0   5   1     4295.35     3996.56    108.88 o 
   1   5   1     7389.15     7097.45    181.00 o 
   2   5   1     3976.64     3430.91    146.28 o 
   3   5   1     2709.40     2729.91     64.69 o 
   4   5   1      657.07      837.52     31.59 o 
   5   5   1     5706.07     6445.81    175.42 o 
   6   5   1     3000.83     2954.52     95.23 o 
   7   5   1     3736.24     3480.94    117.26 o 
   8   5   1      716.40      700.42     50.86 o 
   9   5   1     1074.98     1046.06    152.05 o 
  10   5   1      696.58      760.15     76.99 o 
  11   5   1      523.88      386.38     53.40 o 
  12   5   1      561.21      413.85     86.61 o 
  13   5   1      509.58      484.46     69.83 o 
  14   5   1       30.68      -34.65     88.54 o 
  15   5   1      332.71      481.18     96.24 o 
  16   5   1       21.07      -80.84     80.84 o 
 -16   6   1        3.69        7.70     65.44 o 
 -15   6   1       49.90      -23.10     57.74 o 
 -14   6   1       79.29       38.49     57.74 o 
 -13   6   1     1508.57     1385.32    105.44 o 
 -12   6   1      202.11      223.03     84.69 o 
 -11   6   1      997.06     1010.32     72.26 o 
 -10   6   1      339.36      407.28     46.03 o 
  -9   6   1      890.66      964.08     58.87 o 
  -8   6   1      166.21      111.11     44.27 o 
  -7   6   1     1932.49     1702.88     72.26 o 
  -6   6   1     1058.36      867.35     42.55 o 
  -5   6   1     1354.88     1328.08     38.20 o 
  -4   6   1     2066.92     2119.43     64.69 o 
  -3   6   1     2554.24     2821.65    130.88 o 
  -2   6   1      667.73      565.87     50.04 o 
  -1   6   1    11382.01    11360.31    278.75 o 
   0   6   1     1286.29     1244.88     47.11 o 
   1   6   1      865.09      839.74     37.82 o 
   2   6   1     6991.28     6688.43    207.87 o 
   3   6   1     2009.26     1889.17     61.90 o 
   4   6   1      894.54     1305.97     73.14 o 
   5   6   1     2913.93     2542.48    265.61 o 
   6   6   1     4562.95     4884.93    110.16 o 
   7   6   1      606.93      569.74     34.06 o 
   8   6   1     2246.19     2143.01    152.05 o 
   9   6   1     2323.43     2572.88    107.96 o 
  10   6   1      286.42      265.92     96.24 o 
  11   6   1     1096.46     1124.61     81.14 o 
  12   6   1       51.14       75.28     61.59 o 
  13   6   1      144.35      137.57     46.55 o 
  14   6   1      634.06      635.16    100.09 o 
  15   6   1      281.16      281.01     80.84 o 
  16   6   1       83.00      115.48    111.63 o 
 -15   7   1      428.56      373.40    103.94 o 
 -14   7   1      807.07      881.52    107.78 o 
 -13   7   1      346.11      215.57     65.44 o 
 -12   7   1     1944.33     2132.53    107.84 o 
 -11   7   1      534.98      593.50     55.94 o 
 -10   7   1      439.94      321.49     61.59 o 
  -9   7   1      372.03      373.40     43.08 o 
  -8   7   1     2571.11     2319.49     93.20 o 
  -7   7   1     3303.48     3295.63     83.67 o 
  -6   7   1    12524.47    13305.65    267.56 o 
  -5   7   1       35.69       92.78     42.34 o 
  -4   7   1     4971.09     4781.01    204.02 o 
  -3   7   1      638.89      908.47     73.14 o 
  -2   7   1     6546.87     6898.21    273.31 o 
  -1   7   1     1541.26     1629.02     78.91 o 
   0   7   1     6717.60     6384.79    171.42 o 
   1   7   1    10673.87    10040.67    256.70 o 
   2   7   1      110.28      131.51     46.19 o 
   3   7   1     6136.54     5715.55    242.52 o 
   4   7   1     2419.62     2408.01     61.24 o 
   5   7   1      329.15      524.38     25.43 o 
   6   7   1     1095.51     1029.45     38.76 o 
   7   7   1      817.59      732.72     35.04 o 
   8   7   1      403.74      398.23     31.59 o 
   9   7   1     1454.81     1609.04     82.76 o 
  10   7   1      615.09      714.64    100.09 o 
  11   7   1       76.13       12.08     67.37 o 
  12   7   1       34.78        9.06     32.07 o 
  13   7   1      620.09      619.76     65.44 o 
  14   7   1      110.01       57.74     46.19 o 
  15   7   1       89.18      115.48     69.29 o 
  16   7   1       67.93       34.65     73.14 o 
 -15   8   1       72.72      100.09     80.84 o 
 -14   8   1      605.92      623.61     61.59 o 
 -13   8   1      367.12      319.50     73.14 o 
 -12   8   1       16.90       25.66     44.27 o 
 -11   8   1      263.93      358.64     59.67 o 
 -10   8   1     2503.20     2613.44     87.33 o 
  -9   8   1      134.13      125.21     53.89 o 
  -8   8   1     1797.02     1773.68     56.53 o 
  -7   8   1     2538.08     2509.63     69.20 o 
  -6   8   1     2226.72     2237.35     55.73 o 
  -5   8   1      752.15      878.66     29.22 o 
  -4   8   1     3765.67     3810.95    184.77 o 
  -3   8   1     2904.99     3006.42    138.58 o 
  -2   8   1     2527.13     2785.49     83.15 o 
  -1   8   1      401.74      379.72     46.19 o 
   0   8   1    12660.31    13459.99    404.19 o 
   1   8   1     1023.87     1091.21    113.56 o 
   2   8   1     5226.31     5543.38    167.45 o 
   3   8   1     1197.23      924.18     45.47 o 
   4   8   1      680.00      782.43     28.14 o 
   5   8   1      542.80      612.86     44.27 o 
   6   8   1     8044.93     7941.48    176.04 o 
   7   8   1      460.64      497.93     75.06 o 
   8   8   1     4326.02     4308.32    142.43 o 
   9   8   1      737.02      728.46     42.46 o 
  10   8   1      170.03      177.73     34.65 o 
  11   8   1      242.34      289.36     38.49 o 
  12   8   1      445.20      404.99     55.82 o 
  13   8   1      231.90      165.53     42.34 o 
  14   8   1      498.53      423.44     65.44 o 
  15   8   1       35.35       42.34     61.59 o 
 -14   9   1       52.51      -46.19     46.19 o 
 -13   9   1      163.28      103.94     30.80 o 
 -12   9   1      627.59      631.31     53.89 o 
 -11   9   1      179.69      129.03     22.28 o 
 -10   9   1      149.78      146.20     38.49 o 
  -9   9   1     2412.36     2243.04     72.96 o 
  -8   9   1     5377.23     5712.53    132.72 o 
  -7   9   1       19.71       39.14     15.10 o 
  -6   9   1     2945.41     3178.31    152.05 o 
  -5   9   1     2509.99     2606.08    153.98 o 
  -4   9   1      448.06      446.54     65.44 o 
  -3   9   1     3704.02     3460.65    169.38 o 
  -2   9   1      514.47      534.48     46.19 o 
  -1   9   1      141.05      138.44     30.80 o 
   0   9   1     4378.45     4731.45    140.50 o 
   1   9   1     1541.25     1529.98     59.70 o 
   2   9   1      416.98      445.42     29.14 o 
   3   9   1     3751.41     3797.45    113.93 o 
   4   9   1     2820.98     2841.20     73.76 o 
   5   9   1      479.83      579.63     94.31 o 
   6   9   1      873.76      921.14     35.74 o 
   7   9   1      565.60      543.21     32.26 o 
   8   9   1      643.09      669.39     35.93 o 
   9   9   1      882.33      817.06     39.59 o 
  10   9   1     2591.25     2580.43    123.18 o 
  11   9   1      651.25      805.12     50.87 o 
  12   9   1       38.48       76.99     30.80 o 
  13   9   1      129.28      107.78     38.49 o 
  14   9   1      278.62      242.52     57.74 o 
 -13  10   1      687.70      773.74     88.54 o 
 -12  10   1      288.24      196.32     26.95 o 
 -11  10   1     1234.52     1125.90    153.98 o 
 -10  10   1      377.90      395.18     32.72 o 
  -9  10   1     1009.24     1121.73     56.02 o 
  -8  10   1       58.30       39.93     11.41 o 
  -7  10   1     3431.56     3298.98    192.47 o 
  -6  10   1      190.02      188.62     88.54 o 
  -5  10   1     1230.77     1339.61    100.09 o 
  -4  10   1      768.43      827.63     84.69 o 
  -3  10   1     2894.95     2842.33    119.33 o 
  -2  10   1     1096.74     1099.05     47.71 o 
  -1  10   1    13963.66    14752.53    370.64 o 
   0  10   1      806.97      793.90     40.83 o 
   1  10   1      867.98      827.42     44.85 o 
   2  10   1      725.06      630.42    119.33 o 
   3  10   1     1477.40     1431.98     59.05 o 
   4  10   1      773.76      612.67     36.13 o 
   5  10   1     5613.58     5928.25    232.89 o 
   6  10   1      788.27      836.51     53.89 o 
   7  10   1       44.85       27.12     25.02 o 
   8  10   1      712.72      768.58     46.19 o 
   9  10   1      668.98      696.85     39.41 o 
  10  10   1       90.10       17.47     28.87 o 
  11  10   1      614.64      700.95     47.59 o 
  12  10   1      414.59      438.84     46.19 o 
  13  10   1       97.33       80.84     30.80 o 
  14  10   1        7.31      -65.44     65.44 o 
 -12  11   1      207.13      211.72     30.80 o 
 -11  11   1     1670.07     1747.65     76.99 o 
 -10  11   1       31.38       46.67     48.12 o 
  -9  11   1     1252.82     1382.51     92.39 o 
  -8  11   1        7.91       96.24     73.14 o 
  -7  11   1      257.11      323.35     73.14 o 
  -6  11   1      437.09      573.57     88.54 o 
  -5  11   1     2386.58     2513.69    157.83 o 
  -4  11   1      450.46      342.60     61.59 o 
  -3  11   1     1680.18     1802.14     58.29 o 
  -2  11   1     2861.84     2650.84     85.95 o 
  -1  11   1      127.42       79.48     23.02 o 
   0  11   1      975.26      992.13     48.77 o 
   1  11   1     6844.01     6762.47    190.01 o 
   2  11   1     1980.69     1838.63     71.17 o 
   3  11   1     4695.75     4645.92    141.51 o 
   4  11   1      881.80      791.44     41.96 o 
   5  11   1     2189.04     2504.66    130.88 o 
   6  11   1      271.83      228.82     18.77 o 
   7  11   1      738.06      770.30     32.74 o 
   8  11   1       27.28       39.67     18.55 o 
   9  11   1      362.16      372.74     29.43 o 
  10  11   1      215.77      205.58     50.04 o 
  11  11   1       77.88      107.78     30.80 o 
  12  11   1       57.93       30.80     26.95 o 
  13  11   1      777.97      846.88     92.39 o 
 -10  12   1     1486.53     1474.34    165.53 o 
  -9  12   1       30.21      -34.65     88.54 o 
  -8  12   1      324.67      230.97     76.99 o 
  -7  12   1      308.79      227.12     76.99 o 
  -6  12   1      807.93      696.75     88.54 o 
  -5  12   1      521.16      538.92     76.99 o 
  -4  12   1     2320.48     2182.64    146.28 o 
  -3  12   1      795.83      662.46     34.43 o 
  -2  12   1     1804.65     1838.66    217.49 o 
  -1  12   1     3105.82     3412.03    130.88 o 
   0  12   1      955.05     1020.25     57.74 o 
   1  12   1      253.90      241.60     50.04 o 
   2  12   1     5181.67     5124.78    160.57 o 
   3  12   1     2164.51     2284.51     83.15 o 
   4  12   1       51.91       60.98     20.97 o 
   5  12   1     2935.53     3027.04     90.46 o 
   6  12   1     2644.02     2747.80     77.52 o 
   7  12   1       76.88       70.35     44.27 o 
   8  12   1      694.73      593.45     30.80 o 
   9  12   1     1047.29     1077.35     44.27 o 
  10  12   1      217.52      152.88     34.65 o 
  11  12   1      362.23      307.96     34.65 o 
  12  12   1      152.24       88.54     42.34 o 
  -9  13   1      186.45       42.34    119.33 o 
  -8  13   1     1375.36     1508.98    177.07 o 
  -7  13   1       80.83      146.28    103.94 o 
  -6  13   1     1888.34     1978.62    169.38 o 
  -5  13   1       28.83      103.94     84.69 o 
  -4  13   1     1347.18     1512.83    130.88 o 
  -3  13   1       70.87       55.13     25.02 o 
  -2  13   1     1938.15     2078.24     77.53 o 
  -1  13   1     2635.36     2832.63    105.74 o 
   0  13   1     1015.77      947.81     78.91 o 
   1  13   1      202.34      215.18     57.74 o 
   2  13   1     1896.86     1907.03     90.46 o 
   3  13   1      229.39      280.80     42.34 o 
   4  13   1     4059.87     4276.35    156.31 o 
   5  13   1      139.32      173.23     18.55 o 
   6  13   1      312.74      323.82     18.67 o 
   7  13   1      130.91      126.40     11.41 o 
   8  13   1      364.11      375.79     21.17 o 
   9  13   1      195.30      240.26     19.25 o 
  10  13   1     1216.51     1166.38     53.89 o 
  11  13   1       70.32       84.69     19.25 o 
  -9  14   1       22.22      -15.40     92.39 o 
  -8  14   1      644.57      712.15    134.73 o 
  -7  14   1     1508.66     1632.17    173.23 o 
  -6  14   1      182.65      342.60     84.69 o 
  -5  14   1      432.46      358.00     84.69 o 
  -4  14   1     2071.68     2186.49    173.23 o 
  -3  14   1      354.15      411.05     30.20 o 
  -2  14   1     1913.99     1970.98    125.11 o 
  -1  14   1      343.10      377.54     37.74 o 
   0  14   1       61.50       30.03     33.94 o 
   1  14   1      287.26      280.26     43.30 o 
   2  14   1     1402.00     1445.80     72.14 o 
   3  14   1     1649.94     1734.66     83.20 o 
   4  14   1      333.03      277.99     63.52 o 
   5  14   1      461.20      429.34     25.78 o 
   6  14   1     1370.10     1384.18    109.71 o 
   7  14   1       93.01      130.88     76.99 o 
   8  14   1      406.34      273.31    119.33 o 
   9  14   1       31.87      -73.14     92.39 o 
  -8  15   1      278.95      161.68    134.73 o 
  -7  15   1      195.08      211.72    111.63 o 
  -6  15   1       35.86       15.40     69.29 o 
  -5  15   1     1384.64     1297.26    127.03 o 
  -4  15   1      695.52      612.06     96.24 o 
  -3  15   1      465.15      414.94     98.16 o 
  -2  15   1      170.13      160.70     27.17 o 
  -1  15   1       88.03       46.62     34.89 o 
   0  15   1      499.05      500.90     43.55 o 
   1  15   1     1982.72     2068.67     96.60 o 
   2  15   1      256.26      185.58     37.82 o 
   3  15   1      671.60      744.09     52.99 o 
   4  15   1      655.14      665.44     51.97 o 
   5  15   1      151.79      181.22     32.72 o 
   6  15   1      361.43      304.11     88.54 o 
   7  15   1     1040.25      939.27    142.43 o 
   8  15   1      162.60      288.71    107.78 o 
  -8  16   1      585.42      496.58    115.48 o 
  -7  16   1     1793.61     1990.16    204.02 o 
  -6  16   1       57.38       15.40     69.29 o 
  -5  16   1      180.26      323.35    107.78 o 
  -4  16   1      215.71      165.53     73.14 o 
  -3  16   1      995.42      995.99     88.54 o 
  -2  16   1      166.65      151.27     30.20 o 
  -1  16   1     1048.95     1103.79     66.59 o 
   0  16   1      192.27      262.55     41.60 o 
   1  16   1      279.66      322.57     57.74 o 
   2  16   1      178.67      157.32     38.84 o 
   3  16   1      809.33      808.82     54.77 o 
   4  16   1      203.69      242.74     96.24 o 
   5  16   1     1664.15     1709.00     54.07 o 
   6  16   1       41.26       34.65     76.99 o 
   7  16   1       32.72      211.72     92.39 o 
   8  16   1      358.30      242.52    111.63 o 
  -7  17   1      134.86       15.40     96.24 o 
  -6  17   1      292.93      246.36     96.24 o 
  -5  17   1      361.80      319.50    103.94 o 
  -4  17   1      251.71      288.71    107.78 o 
  -3  17   1      197.91      156.55     25.11 o 
  -2  17   1     1530.36     1675.90    171.30 o 
  -1  17   1       68.59       82.84     33.30 o 
   0  17   1       18.36       15.40     40.56 o 
   1  17   1     1113.60      983.20     86.61 o 
   2  17   1      381.90      517.05     69.29 o 
   3  17   1      890.08      883.97     63.38 o 
   4  17   1      596.06      632.44     78.91 o 
   5  17   1       44.15      -96.24     96.24 o 
   6  17   1      221.78      354.15    100.09 o 
   7  17   1      830.20      962.36    142.43 o 
  -6  18   1      298.64       42.34    134.73 o 
  -5  18   1       90.70      119.33     80.84 o 
  -4  18   1      607.48      608.21    134.73 o 
  -3  18   1       28.19      -17.05    103.94 o 
  -2  18   1      567.85      564.96     50.48 o 
  -1  18   1       43.56       17.74     32.72 o 
   0  18   1      127.58       92.69     40.42 o 
   1  18   1        1.80       -1.92     29.94 o 
   2  18   1     3081.62     3092.49    138.58 o 
   3  18   1        9.38       39.06     33.18 o 
   4  18   1      323.75      349.05     35.74 o 
   5  18   1      179.00      246.36     80.84 o 
   6  18   1      528.79      577.42    138.58 o 
   7  18   1       18.81      -53.89     84.69 o 
  -6  19   1       47.20       46.19     88.54 o 
  -5  19   1      455.32      438.84    119.33 o 
  -4  19   1      253.78      223.27     88.54 o 
  -3  19   1      344.08      392.77     40.42 o 
  -2  19   1      739.56      724.85     64.06 o 
  -1  19   1       31.72       83.90     44.27 o 
   0  19   1      211.82      183.26     41.30 o 
   1  19   1      304.57      267.08    103.94 o 
   2  19   1      473.54      423.74     54.57 o 
   3  19   1       93.49       91.85     38.76 o 
   4  19   1     1084.61     1143.40     71.57 o 
   5  19   1       81.99       -3.85     76.99 o 
   6  19   1      237.86      169.38    100.09 o 
  -5  20   1       80.65      223.27    134.73 o 
  -4  20   1      182.37      242.52    100.09 o 
  -3  20   1      465.69      388.79    103.94 o 
  -2  20   1      249.41      138.58    100.09 o 
  -1  20   1      458.01      452.84    119.33 o 
   0  20   1       92.17      111.63     40.83 o 
   1  20   1      245.77      212.64     46.03 o 
   2  20   1      787.77      727.55    107.78 o 
   3  20   1      426.12      519.68    127.03 o 
   4  20   1        5.19       23.10    103.94 o 
   5  20   1      482.11      577.42    146.28 o 
  -4  21   1       30.11      115.48     92.39 o 
  -3  21   1      502.81      423.44    111.63 o 
  -2  21   1       82.05       42.34     73.14 o 
  -1  21   1      201.56      184.77     73.14 o 
   2  21   1       61.06      142.43     76.99 o 
   3  21   1      461.85      504.28    134.73 o 
   4  21   1       40.92      -80.84     80.84 o 
  -4 -22   2      290.12      353.86     90.43 o 
  -3 -22   2       71.40      111.63     88.54 o 
  -2 -22   2      661.23      719.85    130.88 o 
   4 -22   2      195.25      138.58     76.99 o 
  -6 -21   2      569.10      671.01     96.97 o 
  -5 -21   2        1.40      -16.50    107.78 o 
  -4 -21   2       83.18       69.29    119.33 o 
  -3 -21   2       62.87       84.69     73.14 o 
  -2 -21   2      188.25      261.76     88.54 o 
  -1 -21   2      280.98      254.06     76.99 o 
   0 -21   2      620.01      669.80     92.39 o 
   1 -21   2       99.40       50.04     69.29 o 
   2 -21   2      422.99      454.23     96.24 o 
   3 -21   2       67.57      -38.49     96.24 o 
   4 -21   2       29.19       46.19     76.99 o 
   5 -21   2       55.95      207.87    123.18 o 
   6 -21   2      364.28      427.29    146.28 o 
  -8 -20   2      651.72      502.17    110.38 o 
  -7 -20   2       72.10       21.24     76.71 o 
  -6 -20   2       82.99       13.29    111.63 o 
  -5 -20   2      308.84      414.84     92.39 o 
  -4 -20   2      384.57      369.55     88.54 o 
  -3 -20   2      392.33      369.55     92.39 o 
  -2 -20   2      639.45      673.65    103.94 o 
  -1 -20   2       64.40       71.96     35.07 o 
   0 -20   2        4.49      -24.95     36.67 o 
   1 -20   2      212.56      208.87     51.50 o 
   2 -20   2      260.45      232.53     51.97 o 
   3 -20   2      192.70      319.50     80.84 o 
   4 -20   2      531.98      411.89     96.24 o 
   5 -20   2      793.11      588.97    115.48 o 
   6 -20   2       67.67       53.89     76.99 o 
   7 -20   2      187.29       30.80    134.73 o 
   8 -20   2       72.24       25.02     84.38 o 
  -9 -19   2      463.57      479.93     99.32 o 
  -8 -19   2       38.82      274.14    105.86 o 
  -7 -19   2      494.88      501.97    125.11 o 
  -6 -19   2      167.62      105.97     86.61 o 
  -5 -19   2       21.67       54.24     59.14 o 
  -4 -19   2      107.06      127.03     76.99 o 
  -3 -19   2      717.77      823.78    123.18 o 
  -2 -19   2      638.64      736.30     71.21 o 
  -1 -19   2      615.45      633.11    105.86 o 
   0 -19   2      299.68      231.29     40.83 o 
   1 -19   2       82.67       68.25     44.27 o 
   2 -19   2      116.22      169.93     50.04 o 
   3 -19   2     1427.17     1451.95     88.72 o 
   4 -19   2       29.32        9.14     59.67 o 
   5 -19   2      377.93      423.44     92.39 o 
   6 -19   2        4.66       26.95     76.99 o 
   7 -19   2      461.80      319.50    111.63 o 
   8 -19   2        7.21      102.21     78.80 o 
   9 -19   2      200.19      338.08    148.20 o 
 -10 -18   2       87.72       89.77    110.21 o 
  -9 -18   2       66.98      112.68     74.82 o 
  -8 -18   2       46.38       99.71     77.51 o 
  -7 -18   2      150.88      153.64     61.20 o 
  -6 -18   2       71.06       62.35     62.89 o 
  -5 -18   2      107.22      153.98     60.84 o 
  -4 -18   2       19.38       69.29     65.44 o 
  -3 -18   2      250.96      157.83     57.74 o 
  -2 -18   2       39.18       87.70     27.17 o 
  -1 -18   2      234.43      262.75     61.59 o 
   0 -18   2       15.73       31.35     27.72 o 
   1 -18   2     1252.51     1442.20     81.66 o 
   2 -18   2      112.00       52.89     36.67 o 
   3 -18   2       88.41       78.83     27.17 o 
   4 -18   2       87.15       58.79     32.44 o 
   5 -18   2      733.17      777.59    134.73 o 
   6 -18   2       87.61       80.84    100.09 o 
   7 -18   2      332.69      292.56     96.24 o 
   8 -18   2      234.90      118.33     73.34 o 
   9 -18   2        4.38      106.35    107.78 o 
  10 -18   2       47.87      -67.68     74.82 o 
 -11 -17   2       13.28      -24.29    128.96 o 
 -10 -17   2      298.68      329.52     84.93 o 
  -9 -17   2      466.81      375.15    107.78 o 
  -8 -17   2      176.97      309.21     85.08 o 
  -7 -17   2      326.98      336.56     69.37 o 
  -6 -17   2      946.54      926.27     96.19 o 
  -5 -17   2      249.32      319.75     62.89 o 
  -4 -17   2      757.72      635.16     88.54 o 
  -3 -17   2      537.51      635.16     92.39 o 
  -2 -17   2      591.55      640.79     46.03 o 
  -1 -17   2      201.89      245.60     30.99 o 
   0 -17   2     1678.46     1681.03    127.03 o 
   1 -17   2      109.42      113.56     29.94 o 
   2 -17   2      952.37      958.19     62.43 o 
   3 -17   2      588.96      733.71     57.65 o 
   4 -17   2      112.43      100.09     32.03 o 
   5 -17   2      360.02      388.79     80.84 o 
   6 -17   2      775.81     1000.86    127.03 o 
   7 -17   2      322.65      419.59    107.78 o 
   8 -17   2      148.98      125.61     74.72 o 
   9 -17   2      164.98      195.52    184.77 o 
  10 -17   2      321.42      263.69     87.10 o 
  11 -17   2       17.59       17.94     80.26 o 
 -12 -16   2      332.59      371.47     97.99 o 
 -11 -16   2      121.53      132.27     78.38 o 
 -10 -16   2       40.32       16.38     75.06 o 
  -9 -16   2      303.34      379.76     74.82 o 
  -8 -16   2      851.29      862.52    102.01 o 
  -7 -16   2      195.68      300.23     71.17 o 
  -6 -16   2      124.65       97.20     73.14 o 
  -5 -16   2      131.61       67.94     49.86 o 
  -4 -16   2     1574.53     1347.31    130.88 o 
  -3 -16   2       36.09       19.25     50.04 o 
  -2 -16   2      980.85      903.28     56.97 o 
  -1 -16   2      443.23      337.31     41.30 o 
   0 -16   2      155.86      180.92     35.07 o 
   1 -16   2      290.71      288.35     35.39 o 
   2 -16   2      823.51      776.43     52.61 o 
   3 -16   2       49.19       62.64     38.49 o 
   4 -16   2     1591.83     1520.53    138.58 o 
   5 -16   2       18.29       26.95     53.89 o 
   6 -16   2       13.36      -23.10     57.74 o 
   7 -16   2      155.69      111.63    103.94 o 
   8 -16   2     1324.94     1363.31    115.47 o 
   9 -16   2      217.17      327.49     86.94 o 
  10 -16   2      238.15      242.06     79.99 o 
  11 -16   2      210.10      139.47     89.01 o 
  12 -16   2       78.25      141.35     92.43 o 
 -12 -15   2      203.64       73.14     75.63 o 
 -11 -15   2       12.32       20.70     72.09 o 
 -10 -15   2      790.58      685.56    100.27 o 
  -9 -15   2      223.07      131.15     76.68 o 
  -8 -15   2      241.29      269.23    105.86 o 
  -7 -15   2      250.49      287.02     61.20 o 
  -6 -15   2     2897.85     3078.36    221.34 o 
  -5 -15   2       88.17        7.70    103.94 o 
  -4 -15   2     1149.79     1316.51    119.33 o 
  -3 -15   2      719.72      754.91     29.09 o 
  -2 -15   2      100.30       90.27     23.73 o 
  -1 -15   2      656.14      605.07     57.74 o 
   0 -15   2      476.03      512.00     42.12 o 
   1 -15   2     1931.19     2031.48     85.71 o 
   2 -15   2       93.56       68.01     28.48 o 
   3 -15   2     1109.00     1250.70     65.47 o 
   4 -15   2       59.21       71.21     29.71 o 
   5 -15   2      938.00      804.53    111.63 o 
   6 -15   2     1620.48     1547.48    142.43 o 
   7 -15   2      127.76      196.32    111.63 o 
   8 -15   2      193.19      322.07     66.31 o 
   9 -15   2      384.86      455.46    111.63 o 
  10 -15   2      454.12      482.61     94.22 o 
  11 -15   2      198.98       74.34     82.60 o 
  12 -15   2      241.23      119.14    175.15 o 
 -13 -14   2      327.21      342.92    109.71 o 
 -12 -14   2      237.54      305.38     81.66 o 
 -11 -14   2      546.84      260.86     81.52 o 
 -10 -14   2      210.23      166.66    125.11 o 
  -9 -14   2      649.60      578.95     89.70 o 
  -8 -14   2      521.41      399.58     65.16 o 
  -7 -14   2      270.94      191.95     78.91 o 
  -6 -14   2      367.00      217.19     92.39 o 
  -5 -14   2      953.68      998.65     80.26 o 
  -4 -14   2       62.01      153.98     61.59 o 
  -3 -14   2     1256.36     1201.03    103.94 o 
  -2 -14   2       69.16       57.16     17.77 o 
  -1 -14   2      505.81      466.51     71.21 o 
   0 -14   2      858.03      837.57     52.61 o 
   1 -14   2     2483.87     2603.94    121.26 o 
   2 -14   2       87.10       34.65     38.49 o 
   3 -14   2      366.43      342.75     32.03 o 
   4 -14   2       23.36      -16.94     36.57 o 
   5 -14   2     1242.74     1370.40    123.18 o 
   6 -14   2      134.19       73.14     84.69 o 
   7 -14   2      935.72     1251.07    134.73 o 
   8 -14   2       77.24       13.47    105.86 o 
   9 -14   2      554.08      643.69    155.90 o 
  10 -14   2      420.81      453.97     77.25 o 
  11 -14   2      783.03      753.35    112.74 o 
  12 -14   2       94.91      212.44     82.60 o 
  13 -14   2      321.46      352.38     96.01 o 
 -14 -13   2       64.35      -94.31     94.31 o 
 -13 -13   2      710.38      606.66    106.87 o 
 -12 -13   2       70.04       54.35     76.19 o 
 -11 -13   2      220.28      204.02     97.99 o 
 -10 -13   2      156.09      146.13     66.93 o 
  -9 -13   2     1812.58     1984.38    124.86 o 
  -8 -13   2      254.94      199.72     61.59 o 
  -7 -13   2      870.71     1085.31     88.43 o 
  -6 -13   2      322.81      248.25     61.59 o 
  -5 -13   2      384.94      451.02     49.86 o 
  -4 -13   2      142.83      115.48     76.99 o 
  -3 -13   2     2619.66     2769.19    167.45 o 
  -2 -13   2      259.21      233.01     24.10 o 
  -1 -13   2      513.07      536.48     75.06 o 
   0 -13   2      972.45      891.24     63.52 o 
   1 -13   2      204.55      168.99     28.48 o 
   2 -13   2      434.68      429.20     40.42 o 
   3 -13   2     4223.13     4352.30    146.84 o 
   4 -13   2     1246.45     1195.49     60.52 o 
   5 -13   2      298.00      250.21     61.59 o 
   6 -13   2      414.89      515.83     76.99 o 
   7 -13   2      554.04      731.40    103.94 o 
   8 -13   2      236.85      179.61     55.35 o 
   9 -13   2      987.63      974.86     91.16 o 
  10 -13   2      216.71      182.71     58.10 o 
  11 -13   2      241.37      182.85     68.05 o 
  12 -13   2      100.71       77.89     69.37 o 
  13 -13   2       78.04       29.31     88.02 o 
  14 -13   2       45.59      254.63    109.13 o 
 -14 -12   2      263.49      249.57     87.13 o 
 -13 -12   2       73.77       98.01     76.99 o 
 -12 -12   2       20.45      -26.95     62.61 o 
 -11 -12   2     1626.60     1649.18    130.57 o 
 -10 -12   2      356.85      257.31    103.94 o 
  -9 -12   2      109.69       67.37     51.72 o 
  -8 -12   2     1442.95     1206.66     92.07 o 
  -7 -12   2      862.11      733.45     71.79 o 
  -6 -12   2       31.15       81.25     82.76 o 
  -5 -12   2      148.60      245.43     51.78 o 
  -4 -12   2     1221.08     1408.90    111.63 o 
  -3 -12   2     2536.05     2663.82    138.58 o 
  -2 -12   2     3352.90     3079.83     94.32 o 
  -1 -12   2     1270.63     1117.31     52.63 o 
   0 -12   2     1121.49      988.40     76.99 o 
   1 -12   2     2009.86     2154.58    146.28 o 
   2 -12   2     1230.28     1054.04     55.82 o 
   3 -12   2      221.82      144.11     29.57 o 
   4 -12   2     4169.98     4145.68    139.69 o 
   5 -12   2     2463.11     2502.14    153.98 o 
   6 -12   2       64.70        7.70     53.89 o 
   7 -12   2       19.68      -53.89     53.89 o 
   8 -12   2     1591.02     1531.85    105.74 o 
   9 -12   2       75.68       68.33     58.23 o 
  10 -12   2      166.54      163.22     66.59 o 
  11 -12   2      172.25      -11.55     64.67 o 
  12 -12   2       59.91       69.22     71.17 o 
  13 -12   2      334.31      406.94     92.43 o 
  14 -12   2       79.45      -11.81     77.53 o 
 -15 -11   2      316.40      326.69    101.40 o 
 -14 -11   2      164.01        3.40    100.09 o 
 -13 -11   2      153.59      199.37     61.18 o 
 -12 -11   2     1126.88     1204.88    111.60 o 
 -11 -11   2      246.19      247.50     69.05 o 
 -10 -11   2     1536.59     1539.93    102.47 o 
  -9 -11   2      233.55      239.44     64.06 o 
  -8 -11   2      188.26      118.34     47.58 o 
  -7 -11   2       63.54       70.61     71.21 o 
  -6 -11   2     1351.00     1369.86    173.23 o 
  -5 -11   2      634.75      539.10     54.24 o 
  -4 -11   2      754.46      577.42     69.29 o 
  -3 -11   2      475.80      515.83     65.44 o 
  -2 -11   2      658.60      614.06     30.62 o 
  -1 -11   2       84.07       54.75     17.96 o 
   0 -11   2     6613.55     6299.63    294.48 o 
   1 -11   2      192.86      208.12     67.37 o 
   2 -11   2     3546.55     3351.48    108.47 o 
   3 -11   2      379.66      384.64     57.74 o 
   4 -11   2     1337.01     1209.66     69.29 o 
   5 -11   2      316.75      338.75     69.29 o 
   6 -11   2      914.69     1047.05     88.54 o 
   7 -11   2       63.35       20.81     67.37 o 
   8 -11   2       74.29      147.92     69.29 o 
   9 -11   2       62.75       45.02     55.82 o 
  10 -11   2     1052.17     1074.00     92.47 o 
  11 -11   2       95.58      145.44     62.43 o 
  12 -11   2      658.15      780.38     66.23 o 
  13 -11   2      152.04      142.36     71.79 o 
  14 -11   2       84.30      144.57     96.24 o 
 -15 -10   2       31.45      118.85     85.96 o 
 -14 -10   2      637.37      647.28    255.99 o 
 -13 -10   2        5.92       76.79     96.24 o 
 -12 -10   2      497.69      489.75     78.94 o 
 -11 -10   2      295.85      198.51     64.69 o 
 -10 -10   2      429.40      349.91    121.26 o 
  -9 -10   2      133.25       72.59    109.71 o 
  -8 -10   2     4496.94     5392.08    205.53 o 
  -7 -10   2      377.15      250.97     65.44 o 
  -6 -10   2      344.48      422.98     48.77 o 
  -5 -10   2     3399.40     3450.29    124.86 o 
  -4 -10   2     2644.11     2282.72    130.88 o 
  -3 -10   2      384.63      404.19     69.29 o 
  -2 -10   2     5095.88     5217.86    142.43 o 
  -1 -10   2      934.49      876.35    102.01 o 
   0 -10   2     1471.16     1537.65    123.18 o 
   1 -10   2      808.97      902.38     44.85 o 
   2 -10   2      476.40      488.88     57.74 o 
   3 -10   2      513.04      481.80     50.04 o 
   4 -10   2     2998.58     3164.49     99.10 o 
   5 -10   2      317.64      250.21     76.99 o 
   6 -10   2       75.63       50.04     73.14 o 
   7 -10   2     1427.51     1592.76     88.74 o 
   8 -10   2      933.23     1047.46     81.12 o 
   9 -10   2       68.80       88.91     42.12 o 
  10 -10   2     1038.10     1024.28    100.09 o 
  11 -10   2      275.71      291.67     62.61 o 
  12 -10   2      185.61      233.57     84.69 o 
  13 -10   2       21.71       39.30     49.81 o 
  14 -10   2      164.38       51.88    130.88 o 
  15 -10   2        5.97       26.37    103.96 o 
 -15  -9   2        3.79      -39.56     77.68 o 
 -14  -9   2       15.93       31.19     55.82 o 
 -13  -9   2      593.93      699.58    117.41 o 
 -12  -9   2      430.23      550.28    179.00 o 
 -11  -9   2      626.59      737.02     94.31 o 
 -10  -9   2      830.29      787.94     77.25 o 
  -9  -9   2     1582.26     1581.83    163.60 o 
  -8  -9   2       59.31       91.52     42.12 o 
  -7  -9   2     1197.49     1334.74    115.48 o 
  -6  -9   2     3954.81     4367.31    194.40 o 
  -5  -9   2      343.46      302.49     43.55 o 
  -4  -9   2       30.64       20.02     30.80 o 
  -3  -9   2      285.55      188.62     46.19 o 
  -2  -9   2     1881.98     1754.44     56.23 o 
  -1  -9   2      704.00      742.21     38.49 o 
   0  -9   2      846.82      762.49     36.67 o 
   1  -9   2     1423.53     1324.80     55.35 o 
   2  -9   2     1681.21     1841.88     63.92 o 
   3  -9   2     5391.18     5135.02    145.45 o 
   4  -9   2      656.87      758.38     92.39 o 
   5  -9   2      324.70      431.14     61.59 o 
   6  -9   2     1508.07     1435.84    103.94 o 
   7  -9   2     2006.52     1958.94    104.56 o 
   8  -9   2     1155.44     1272.13     80.26 o 
   9  -9   2     1658.48     1788.70    100.60 o 
  10  -9   2        3.47      -43.55     43.55 o 
  11  -9   2      449.65      487.97     51.25 o 
  12  -9   2      145.82      193.72     46.03 o 
  13  -9   2      577.33      618.31     64.06 o 
  14  -9   2       17.01       32.02     94.31 o 
  15  -9   2      230.41      231.79     81.39 o 
 -16  -8   2       44.08      -15.40    196.32 o 
 -15  -8   2       42.51       10.98     73.34 o 
 -14  -8   2       14.51      -49.81     49.81 o 
 -13  -8   2      425.50      452.76     45.32 o 
 -12  -8   2      239.33      191.93     50.86 o 
 -11  -8   2     1923.88     2015.82     90.93 o 
 -10  -8   2      332.64      336.54     38.20 o 
  -9  -8   2     1237.92     1345.92     55.73 o 
  -8  -8   2      257.34      260.35     73.14 o 
  -7  -8   2     3394.06     3546.41    194.40 o 
  -6  -8   2      199.84      163.54     43.39 o 
  -5  -8   2     5614.27     5201.73    159.08 o 
  -4  -8   2     1987.21     2005.41     84.38 o 
  -3  -8   2     2535.09     2359.71    115.48 o 
  -2  -8   2     2826.37     3202.38     96.24 o 
  -1  -8   2     8189.23     8161.71    202.66 o 
   0  -8   2      984.01      948.15     51.97 o 
   1  -8   2     4859.41     4225.77    119.67 o 
   2  -8   2      132.25      214.44     25.75 o 
   3  -8   2      495.93      638.88    100.09 o 
   4  -8   2     1238.37     1528.65     57.34 o 
   5  -8   2     2436.70     2228.83    111.63 o 
   6  -8   2      585.72      681.35     73.14 o 
   7  -8   2     3739.66     3847.52    145.15 o 
   8  -8   2      612.12      593.16     55.75 o 
   9  -8   2       39.58      -44.91     63.52 o 
  10  -8   2      280.30      306.53     52.61 o 
  11  -8   2      437.60      401.93     48.37 o 
  12  -8   2       39.70       30.51     33.18 o 
  13  -8   2       48.72      131.29    115.48 o 
  14  -8   2       57.07      -42.72     67.37 o 
  15  -8   2       69.96       42.49     70.26 o 
  16  -8   2       18.73       88.54    130.88 o 
 -16  -7   2      326.78      665.95    153.98 o 
 -15  -7   2      161.02      -30.80     80.84 o 
 -14  -7   2      327.25      413.84     61.59 o 
 -13  -7   2      657.54      806.17     61.59 o 
 -12  -7   2      475.33      527.76     51.97 o 
 -11  -7   2       40.51       37.08     24.91 o 
 -10  -7   2     1260.87     1325.12     61.97 o 
  -9  -7   2     1277.64     1308.20     61.24 o 
  -8  -7   2      729.87      752.16     50.04 o 
  -7  -7   2     2682.71     2826.61     84.52 o 
  -6  -7   2       96.79       80.25     35.07 o 
  -5  -7   2     1377.90     1453.12     69.37 o 
  -4  -7   2     1939.30     2258.23     87.68 o 
  -3  -7   2     5073.72     5500.86    223.27 o 
  -2  -7   2     3833.33     4134.98    110.98 o 
  -1  -7   2      165.78      198.68     20.66 o 
   0  -7   2     6467.08     6822.52    176.93 o 
   1  -7   2     1887.35     2307.78     76.22 o 
   2  -7   2     3449.43     3562.80    102.47 o 
   3  -7   2     2252.92     1988.22     66.31 o 
   4  -7   2      294.21      238.67     50.04 o 
   5  -7   2      622.01      631.31     65.44 o 
   6  -7   2      175.31      167.77     44.27 o 
   7  -7   2     3824.53     3942.75    146.28 o 
   8  -7   2     1030.25      862.21    132.81 o 
   9  -7   2     1740.48     1668.39     93.88 o 
  10  -7   2     1015.29     1017.57     59.81 o 
  11  -7   2       77.77      121.32     44.27 o 
  12  -7   2      483.42      474.30     50.04 o 
  13  -7   2      352.89      340.34     48.37 o 
  14  -7   2       74.88       53.33     45.32 o 
  15  -7   2      614.81      830.60    146.28 o 
  16  -7   2      281.96      304.40     84.73 o 
 -16  -6   2       80.62      -19.25    111.63 o 
 -15  -6   2       23.24       29.75     44.36 o 
 -14  -6   2      769.23      797.50     67.40 o 
 -13  -6   2      538.33      569.94     53.03 o 
 -12  -6   2      100.59      185.01     37.82 o 
 -11  -6   2     1337.10     1352.37     63.58 o 
 -10  -6   2      992.66      869.29     47.11 o 
  -9  -6   2     1330.47     1413.93     94.31 o 
  -8  -6   2     2922.72     3018.86    217.49 o 
  -7  -6   2      961.05      970.44     73.14 o 
  -6  -6   2     1189.73     1318.45     47.45 o 
  -5  -6   2     8313.18     8854.72    188.28 o 
  -4  -6   2     7076.34     6921.75    190.30 o 
  -3  -6   2      875.54      798.35     55.82 o 
  -2  -6   2     4833.50     4385.04     87.58 o 
  -1  -6   2      219.31      231.46     32.72 o 
   0  -6   2      563.07      560.17     71.21 o 
   1  -6   2      187.15      133.04     26.95 o 
   2  -6   2     2908.87     2727.82     84.25 o 
   3  -6   2      612.15      670.06     37.82 o 
   4  -6   2     5611.31     5443.12    230.97 o 
   5  -6   2      700.61      538.92     57.74 o 
   6  -6   2     1006.89      908.79     55.75 o 
   7  -6   2      165.33      202.30     36.67 o 
   8  -6   2     5336.88     5287.09    183.72 o 
   9  -6   2     1368.61     1353.17     61.87 o 
  10  -6   2        4.14        0.00     21.78 o 
  11  -6   2      295.55      399.42     39.40 o 
  12  -6   2       13.49       48.12     27.22 o 
  13  -6   2        9.38       29.79     31.21 o 
  14  -6   2      601.10      598.35    130.88 o 
  15  -6   2      192.02      173.59     61.59 o 
  16  -6   2      251.50       23.10    115.48 o 
 -16  -5   2      513.81      488.88    192.47 o 
 -15  -5   2       86.62       62.43     43.30 o 
 -14  -5   2      292.25      250.05     67.37 o 
 -13  -5   2       58.59      -16.84     51.97 o 
 -12  -5   2     2449.04     2710.95    101.83 o 
 -11  -5   2       74.13       75.06     48.12 o 
 -10  -5   2      901.19      862.40     47.11 o 
  -9  -5   2     1133.83     1143.29     57.79 o 
  -8  -5   2      768.09      620.02     38.20 o 
  -7  -5   2      814.21      820.26     43.08 o 
  -6  -5   2     4046.87     4213.35    105.36 o 
  -5  -5   2     1544.49     1748.17    121.26 o 
  -4  -5   2     4431.58     4209.99     93.21 o 
  -3  -5   2      656.55     1096.72     50.30 o 
  -2  -5   2      851.81      580.78     35.39 o 
  -1  -5   2     3831.59     4323.99    117.26 o 
   0  -5   2     4726.42     4700.86    126.37 o 
   1  -5   2     3073.50     3245.16     92.55 o 
   2  -5   2     2200.91     1988.08    113.56 o 
   3  -5   2     6757.51     7286.76    186.08 o 
   4  -5   2     2241.03     1716.85    103.94 o 
   5  -5   2       26.54      100.09     42.34 o 
   6  -5   2     4808.33     4920.29    200.17 o 
   7  -5   2     1052.50     1140.79     48.12 o 
   8  -5   2     1296.65     1300.48     50.30 o 
   9  -5   2      552.58      498.51     32.66 o 
  10  -5   2      335.77      278.75     29.57 o 
  11  -5   2      108.00      111.76     27.22 o 
  12  -5   2     1928.54     2021.39     79.99 o 
  13  -5   2       76.43       67.37     32.66 o 
  14  -5   2      475.53      508.20     82.76 o 
  15  -5   2       25.25        8.94     48.12 o 
  16  -5   2      251.54      -92.39    107.78 o 
 -16  -4   2      249.69      329.47     92.07 o 
 -15  -4   2       16.87       80.67     55.94 o 
 -14  -4   2      911.19      932.05     76.71 o 
 -13  -4   2      126.30      105.05     96.24 o 
 -12  -4   2     1019.80      901.67     57.34 o 
 -11  -4   2      485.32      541.58     43.39 o 
 -10  -4   2      335.44      274.81     30.51 o 
  -9  -4   2      671.44      598.09     34.15 o 
  -8  -4   2     2617.81     2821.58     87.56 o 
  -7  -4   2      433.79      416.60     27.54 o 
  -6  -4   2      216.27      250.16     42.34 o 
  -5  -4   2    11003.77    12490.67    256.36 o 
  -4  -4   2     2517.34     1941.42     86.61 o 
  -3  -4   2     7042.40     6014.01    131.65 o 
  -2  -4   2     4888.27     4957.23    132.81 o 
  -1  -4   2    23349.10    24818.87    581.77 o 
   0  -4   2     2131.77     1946.18     58.47 o 
   1  -4   2    14764.57    14931.19    359.27 o 
   2  -4   2     2676.07     1795.65     58.10 o 
   3  -4   2      573.81      731.40     53.89 o 
   4  -4   2     2213.56     2263.48    111.63 o 
   5  -4   2     1908.59     1798.48     63.92 o 
   6  -4   2      628.78      617.00     32.64 o 
   7  -4   2     4943.80     5339.33    115.66 o 
   8  -4   2     1902.02     1944.34     54.44 o 
   9  -4   2     1115.89     1083.51     47.58 o 
  10  -4   2      773.91      843.97     43.30 o 
  11  -4   2     1518.41     1552.24     65.44 o 
  12  -4   2      290.32      285.57     37.82 o 
  13  -4   2      308.12      445.06     57.74 o 
  14  -4   2      390.73      379.50    105.86 o 
  15  -4   2      181.92      230.33    105.86 o 
  16  -4   2       51.15      -38.49    103.94 o 
 -16  -3   2       22.72       31.46     69.37 o 
 -15  -3   2      168.69      146.89     59.70 o 
 -14  -3   2      316.66      261.58     52.63 o 
 -13  -3   2     1472.46     1682.42     94.71 o 
 -12  -3   2        8.35       -2.12     36.13 o 
 -11  -3   2      226.70      169.71     35.07 o 
 -10  -3   2       65.40       76.99     26.81 o 
  -9  -3   2     4789.69     4397.35    138.58 o 
  -8  -3   2       83.05       78.14     26.95 o 
  -7  -3   2     8455.76     8643.66    296.41 o 
  -6  -3   2      551.32      671.17     67.37 o 
  -5  -3   2     1498.86     1632.36     48.96 o 
  -4  -3   2     1932.57     2517.85     64.06 o 
  -3  -3   2    10250.36     8916.60    184.36 o 
  -2  -3   2    15196.63    17301.25    341.72 o 
  -1  -3   2     4253.43     6727.35    119.42 o 
   0  -3   2     1323.13     1367.24     59.67 o 
   1  -3   2      695.77      598.93     38.49 o 
   2  -3   2      632.53      650.92     29.94 o 
   3  -3   2     2103.77     1886.23     96.24 o 
   4  -3   2     3618.09     2900.93     89.83 o 
   5  -3   2     3662.22     4232.49    171.30 o 
   6  -3   2      785.18      916.90     31.21 o 
   7  -3   2      148.96      134.73     20.28 o 
   8  -3   2      889.60      877.03     61.59 o 
   9  -3   2     2637.38     2616.82     74.82 o 
  10  -3   2      133.84      109.71     27.22 o 
  11  -3   2      693.91      695.07     69.29 o 
  12  -3   2      233.28      278.50     36.95 o 
  13  -3   2     1022.25      986.20     82.76 o 
  14  -3   2       38.07      -15.40     48.20 o 
  15  -3   2      340.73      255.31     65.44 o 
  16  -3   2      283.09      180.92    111.63 o 
 -17  -2   2      604.54     1000.86    169.38 o 
 -16  -2   2        6.01       35.34     67.40 o 
 -15  -2   2      176.56       66.86     51.98 o 
 -14  -2   2      141.98      139.58     58.29 o 
 -13  -2   2       10.92       10.41     34.89 o 
 -12  -2   2       98.96       79.95     38.49 o 
 -11  -2   2      753.69      726.75     50.56 o 
 -10  -2   2      526.72      471.85     92.39 o 
  -9  -2   2     1844.65     1968.35     75.48 o 
  -8  -2   2     1217.14     1146.10     44.85 o 
  -7  -2   2     5978.47     5968.21    122.40 o 
  -6  -2   2     1246.61     1181.07     86.61 o 
  -5  -2   2    10553.53     9192.99    204.02 o 
  -4  -2   2       36.58      175.02     42.34 o 
  -3  -2   2    16816.61    20515.03    397.70 o 
  -2  -2   2      143.73       52.96     10.33 o 
  -1  -2   2     7705.05     4275.30    109.61 o 
   0  -2   2     7255.80     9604.37    230.97 o 
   1  -2   2      751.35      450.81     23.02 o 
   2  -2   2     2638.18     2811.05    119.33 o 
   3  -2   2     4723.69     4442.33    125.12 o 
   4  -2   2     7471.44     7208.21    130.65 o 
   5  -2   2     6709.24     6293.02    118.38 o 
   6  -2   2     1683.84     1750.01     44.85 o 
   7  -2   2     3585.95     3438.88     77.25 o 
   8  -2   2     5112.42     4913.79    110.01 o 
   9  -2   2     1064.52     1132.77     44.85 o 
  10  -2   2      624.12      600.91     35.39 o 
  11  -2   2      781.25      868.77     49.00 o 
  12  -2   2       46.15      -10.01     33.30 o 
  13  -2   2      690.05      753.81     62.89 o 
  14  -2   2      570.22      588.07     59.92 o 
  15  -2   2       95.03       74.79     55.43 o 
  16  -2   2      227.78       61.59    103.94 o 
  17  -2   2      297.38      458.08    146.28 o 
 -17  -1   2       24.42      188.62    115.48 o 
 -16  -1   2      370.88      408.04    115.48 o 
 -15  -1   2      425.68      527.49     68.13 o 
 -14  -1   2       74.98      -26.95     53.89 o 
 -13  -1   2      528.56      481.18     54.11 o 
 -12  -1   2     2319.82     2599.40    105.44 o 
 -11  -1   2      453.54      488.88     43.39 o 
 -10  -1   2     2341.58     2533.17    127.03 o 
  -9  -1   2     2057.92     1840.42     84.69 o 
  -8  -1   2     1052.43      876.29     44.27 o 
  -7  -1   2     1400.98     1529.55     92.39 o 
  -6  -1   2     6454.96     6436.97    211.72 o 
  -5  -1   2      960.96     1135.60     35.39 o 
  -4  -1   2     1196.67      684.62     32.72 o 
  -3  -1   2     2878.40     5268.98    153.98 o 
  -1  -1   2     1362.80     2822.29     92.39 o 
   0  -1   2    28162.25    30418.34    985.46 o 
   1  -1   2     4059.89     4382.82    112.94 o 
   2  -1   2    25563.61    24068.10    559.36 o 
   3  -1   2     1446.49     1231.87     29.94 o 
   4  -1   2     2220.79     1799.75     46.19 o 
   5  -1   2     1026.78      941.54     29.57 o 
   6  -1   2     4738.95     4801.13    192.47 o 
   7  -1   2      761.32      950.15     55.82 o 
   8  -1   2      998.65      942.40     80.84 o 
   9  -1   2     2027.25     2037.87     59.70 o 
  10  -1   2        2.78      -23.10     30.99 o 
  11  -1   2      437.08      494.91     45.32 o 
  12  -1   2      222.99      188.77     44.40 o 
  13  -1   2      400.82      412.88    132.81 o 
  14  -1   2      171.87       76.00     37.10 o 
  15  -1   2      330.24      360.59     85.95 o 
  16  -1   2      165.38      211.72    138.58 o 
  17  -1   2       96.82      369.55    173.23 o 
 -17   0   2      102.57      115.48    115.48 o 
 -16   0   2      216.55      277.16    107.78 o 
 -15   0   2       33.27      102.01     52.57 o 
 -14   0   2     1018.47     1228.36    127.03 o 
 -13   0   2      327.95      254.44     46.03 o 
 -12   0   2     1998.00     2085.32     98.82 o 
 -11   0   2      530.70      583.10     48.37 o 
 -10   0   2      362.43      379.68     39.75 o 
  -9   0   2     1171.89     1128.19     76.99 o 
  -8   0   2     1749.52     1727.89     61.87 o 
  -7   0   2       40.19       62.45     26.95 o 
  -6   0   2      193.49      439.14     65.44 o 
  -5   0   2      106.38      112.40     23.02 o 
  -4   0   2    13780.96    11366.87    227.88 o 
  -3   0   2      439.00      151.63     28.87 o 
  -2   0   2     6127.76     6609.16    167.38 o 
   0   0   2      374.44      200.17     19.25 o 
   2   0   2    14844.82    15821.28    301.16 o 
   3   0   2    16122.64    14680.08    523.53 o 
   4   0   2     4264.65     4080.45     78.94 o 
   5   0   2    14754.30    15459.00    268.10 o 
   6   0   2     1224.90     1063.90     33.94 o 
   7   0   2      435.23      554.35     27.22 o 
   8   0   2     2070.81     2323.89    138.58 o 
   9   0   2      562.30      461.67     36.13 o 
  10   0   2       14.83       25.66     50.04 o 
  11   0   2      127.99      117.13     61.59 o 
  12   0   2      262.50      324.95     46.19 o 
  13   0   2        7.92      -17.39     63.52 o 
  14   0   2      881.32      992.74    101.40 o 
  15   0   2      189.77       76.99     80.84 o 
  16   0   2      885.84      808.38    146.28 o 
  17   0   2       10.36      138.58    157.83 o 
 -17   1   2       28.48      153.98    111.63 o 
 -16   1   2      372.21      481.18    107.78 o 
 -15   1   2      509.97      487.29     69.20 o 
 -14   1   2       82.79      127.23     50.56 o 
 -13   1   2      464.47      464.81     53.48 o 
 -12   1   2     2396.52     2562.56    112.43 o 
 -11   1   2      454.06      504.52     63.52 o 
 -10   1   2     2110.14     2235.03     84.52 o 
  -9   1   2     2308.90     2175.69    140.50 o 
  -8   1   2     1032.42      847.50     40.57 o 
  -7   1   2     1548.79     1597.00     56.23 o 
  -6   1   2     6605.92     6728.34    159.75 o 
  -5   1   2      911.36     1032.36     92.39 o 
  -4   1   2     1630.57     1015.02     34.89 o 
  -3   1   2     3321.23     6021.82    128.88 o 
  -1   1   2     1470.75     2648.42     73.14 o 
   0   1   2    28494.58    31195.92   1004.71 o 
   2   1   2    27008.16    25450.90    485.65 o 
   3   1   2     1092.65      904.62     53.89 o 
   4   1   2     2542.07     2235.33     74.52 o 
   5   1   2     1019.34     1004.41     49.00 o 
   6   1   2     5056.26     5167.85    120.10 o 
   7   1   2      614.42      711.21    127.03 o 
   8   1   2     1086.32     1026.60     48.96 o 
   9   1   2     1841.55     1811.08     76.99 o 
  10   1   2       25.46       56.14     50.04 o 
  11   1   2      448.16      472.51     62.61 o 
  12   1   2      122.97      100.99     46.03 o 
  13   1   2      330.53      259.70     56.97 o 
  14   1   2      155.69      107.78     78.62 o 
  15   1   2      323.05      323.35    100.09 o 
  16   1   2      146.92      177.07    107.78 o 
  17   1   2      100.85        7.70     96.24 o 
 -17   2   2      556.75      769.89    127.03 o 
 -16   2   2        9.79      -42.34     84.69 o 
 -15   2   2      221.84      192.47    115.48 o 
 -14   2   2      144.09      226.82     62.89 o 
 -13   2   2        5.06      -22.40     41.96 o 
 -12   2   2       76.79       55.30     36.65 o 
 -11   2   2      824.79      804.76     58.29 o 
 -10   2   2      494.05      464.16     40.11 o 
  -9   2   2     1770.33     1696.92     68.20 o 
  -8   2   2     1229.67     1188.56     51.25 o 
  -7   2   2     5899.60     5933.11    136.72 o 
  -6   2   2     1260.26     1145.46     45.47 o 
  -5   2   2     9911.38     8702.42    180.76 o 
  -4   2   2       50.01       87.84     23.10 o 
  -3   2   2    16613.43    20913.40    502.35 o 
  -2   2   2      176.08       82.96     13.77 o 
  -1   2   2     8633.07     4624.86    244.44 o 
   1   2   2      984.21      557.47     76.99 o 
   2   2   2     2611.71     2770.27     67.37 o 
   3   2   2     4726.50     4372.04    119.67 o 
   4   2   2     7975.73     8067.65    207.90 o 
   5   2   2     7713.12     7541.49    205.39 o 
   6   2   2     1652.10     1724.57     72.09 o 
   7   2   2     3616.25     3667.45    140.50 o 
   8   2   2     5379.09     5189.91    170.90 o 
   9   2   2      960.50      943.14     62.65 o 
  10   2   2      538.46      596.38     61.20 o 
  11   2   2      687.83      698.34     64.65 o 
  12   2   2       58.88      133.15    150.13 o 
  13   2   2      636.46      561.07    159.75 o 
  14   2   2      477.52      571.44    169.38 o 
  15   2   2       82.96      107.78     96.24 o 
  16   2   2      219.68      138.58     92.39 o 
  17   2   2      316.30      157.83    103.94 o 
 -16   3   2       20.82      -15.40    115.48 o 
 -15   3   2      240.88      261.76     88.54 o 
 -14   3   2      312.70      323.27     50.48 o 
 -13   3   2     1399.93     1361.94    159.75 o 
 -12   3   2        2.74       17.63     39.06 o 
 -11   3   2      223.88      163.28     34.06 o 
 -10   3   2       44.47       55.62     51.97 o 
  -9   3   2     4994.35     4567.78    252.14 o 
  -8   3   2       78.22        5.27     23.28 o 
  -7   3   2     8601.00     8928.01    356.07 o 
  -6   3   2      614.52      690.43     38.49 o 
  -5   3   2     1598.66     1745.62     55.82 o 
  -4   3   2     1978.66     2468.93     62.36 o 
  -3   3   2    10705.39     9325.88    189.21 o 
  -2   3   2    15381.12    17443.70    331.09 o 
  -1   3   2     4585.15     7163.82    269.46 o 
   0   3   2     1305.34     1427.05     47.58 o 
   1   3   2      890.06      744.42     38.49 o 
   2   3   2      667.66      611.43     28.48 o 
   3   3   2     1729.45     1458.53     41.96 o 
   4   3   2     3589.86     2962.48     73.99 o 
   5   3   2     4128.13     4627.04    180.92 o 
   6   3   2      693.35      848.98     65.44 o 
   7   3   2       56.63        7.54     30.20 o 
   8   3   2      936.59      959.25     56.39 o 
   9   3   2     2663.71     2603.77    104.13 o 
  10   3   2      136.89       52.12     35.07 o 
  11   3   2      675.69      754.36    130.88 o 
  12   3   2      267.44      346.45     76.99 o 
  13   3   2      910.79      808.59     82.60 o 
  14   3   2       34.63        3.85     53.89 o 
  15   3   2      254.94      304.11     92.39 o 
  16   3   2      276.35      238.67    103.94 o 
 -16   4   2      244.22      219.42     96.24 o 
 -15   4   2       10.83      -11.55     61.59 o 
 -14   4   2      968.82      973.91    115.48 o 
 -13   4   2      108.89      141.00     58.47 o 
 -12   4   2     1050.99      978.53     65.06 o 
 -11   4   2      455.37      328.75     45.09 o 
 -10   4   2      248.58      214.14     36.65 o 
  -9   4   2      720.00      702.36     44.76 o 
  -8   4   2     2345.02     2544.74     83.67 o 
  -7   4   2      287.18      210.02     34.65 o 
  -6   4   2      223.43      213.47     26.95 o 
  -5   4   2    11072.46    12149.10    340.68 o 
  -4   4   2     2834.10     2277.90     59.92 o 
  -3   4   2     7065.21     6128.48    154.87 o 
  -2   4   2     5090.67     5139.01    200.17 o 
  -1   4   2    22070.97    24020.55    789.14 o 
   0   4   2     2041.50     1933.79     58.10 o 
   1   4   2    14397.08    14340.20    349.70 o 
   2   4   2     2536.99     1695.29     55.35 o 
   3   4   2      589.86      767.28     26.74 o 
   4   4   2     2112.40     1990.21     57.65 o 
   5   4   2     2108.20     2077.84     62.36 o 
   6   4   2      653.16      636.05     73.14 o 
   7   4   2     5120.38     5365.75    165.44 o 
   8   4   2     1644.08     1935.44    107.78 o 
   9   4   2     1171.51     1013.92    125.11 o 
  10   4   2     1010.79     1106.87    138.58 o 
  11   4   2     1429.56     1517.76     95.91 o 
  12   4   2      328.39      380.55    115.48 o 
  13   4   2      281.08      264.32     65.44 o 
  14   4   2      461.52      442.69     92.39 o 
  15   4   2      222.61      169.38     80.84 o 
  16   4   2       53.25      -26.95     80.84 o 
 -16   5   2      478.74      569.72    134.73 o 
 -14   5   2      277.60      238.67     69.29 o 
 -13   5   2       45.70       16.15     43.57 o 
 -12   5   2     2422.81     2740.24    141.34 o 
 -11   5   2       70.24       -0.12    123.18 o 
 -10   5   2      924.35      813.27    113.56 o 
  -9   5   2     1129.12     1144.03     80.84 o 
  -8   5   2      764.43      651.32     44.84 o 
  -7   5   2      816.58      785.21     41.30 o 
  -6   5   2     4485.22     4773.82    138.50 o 
  -5   5   2     1574.35     1711.42     59.05 o 
  -4   5   2     5335.65     5104.72    135.37 o 
  -3   5   2      610.61      997.01     73.14 o 
  -2   5   2     1001.73      746.79     57.74 o 
  -1   5   2     3999.11     4675.54    124.41 o 
   0   5   2     4324.89     4319.44    116.67 o 
   1   5   2     2989.11     3096.27     88.18 o 
   2   5   2     2282.35     1954.74     63.92 o 
   3   5   2     6711.77     7347.32    189.04 o 
   4   5   2     2345.77     1836.01    182.85 o 
   5   5   2       25.47       22.84     21.17 o 
   6   5   2     4727.21     5071.17    117.49 o 
   7   5   2     1041.28      946.57     40.95 o 
   8   5   2     1487.91     1647.56     77.53 o 
   9   5   2      571.33      615.95     53.40 o 
  10   5   2      398.54      421.23     55.35 o 
  11   5   2      100.10      112.24     44.40 o 
  12   5   2     1637.60     1730.82    115.08 o 
  13   5   2       82.70       60.86     86.61 o 
  14   5   2      451.38      384.94     84.69 o 
  15   5   2       22.49       73.14     76.99 o 
  16   5   2      232.21      365.70    103.94 o 
 -16   6   2       68.01       42.34    103.94 o 
 -15   6   2       36.15      177.07     84.69 o 
 -14   6   2      749.89     1116.34    119.33 o 
 -13   6   2      575.03      657.78     78.68 o 
 -12   6   2      131.25      182.45     73.14 o 
 -11   6   2     1375.51     1323.77     79.50 o 
 -10   6   2      839.54      794.64     65.29 o 
  -9   6   2     1238.98     1300.30    109.71 o 
  -8   6   2     2934.51     3063.67    108.06 o 
  -7   6   2     1025.51      976.07     82.76 o 
  -6   6   2     1005.28     1116.34     46.55 o 
  -5   6   2     8051.59     8300.13    212.62 o 
  -4   6   2     6546.95     6467.07    265.61 o 
  -3   6   2      825.66      627.46     65.44 o 
  -2   6   2     4357.54     3903.34    169.38 o 
  -1   6   2      165.85      245.41     19.22 o 
   0   6   2      506.21      556.63     29.57 o 
   1   6   2      172.39      106.09     21.27 o 
   2   6   2     2481.80     2228.69     70.15 o 
   3   6   2      615.09      737.98     46.19 o 
   4   6   2     5796.46     5741.89    126.49 o 
   5   6   2      610.70      516.86     28.87 o 
   6   6   2     1065.53     1061.32     44.27 o 
   7   6   2      118.10      111.49     24.10 o 
   8   6   2     5664.30     5646.86    145.10 o 
   9   6   2     1331.08     1256.79     57.79 o 
  10   6   2       36.17       64.05     27.86 o 
  11   6   2      301.01      351.68     65.44 o 
  12   6   2       29.87       72.10     57.74 o 
  13   6   2        7.15       80.84     53.89 o 
  14   6   2      807.27      877.67    127.03 o 
  15   6   2      185.70      150.13     57.74 o 
  16   6   2      238.56      562.02    130.88 o 
 -15   7   2      175.19      442.69     96.24 o 
 -14   7   2      331.02      523.52     96.24 o 
 -13   7   2      581.54      650.56    100.09 o 
 -12   7   2      520.04      589.31     67.37 o 
 -11   7   2       39.25       73.14     39.61 o 
 -10   7   2     1402.39     1367.73    200.17 o 
  -9   7   2     1122.36     1089.80     61.18 o 
  -8   7   2      710.11      850.05    103.94 o 
  -7   7   2     2351.04     3004.56    186.70 o 
  -6   7   2       38.45       -6.93     17.32 o 
  -5   7   2     1398.12     1339.61     96.24 o 
  -4   7   2     2257.28     2140.29    119.33 o 
  -3   7   2     4940.91     5781.87    227.12 o 
  -2   7   2     3715.86     4049.62    180.92 o 
  -1   7   2      289.46      325.06     26.95 o 
   0   7   2     6514.89     6817.05    240.59 o 
   1   7   2     1658.20     1907.48     66.65 o 
   2   7   2     3593.94     3656.45    196.32 o 
   3   7   2     2596.57     2141.92    117.41 o 
   4   7   2      328.51      290.97     21.78 o 
   5   7   2      527.85      555.28     30.99 o 
   6   7   2      260.13      265.88     65.44 o 
   7   7   2     3961.39     4157.18    109.71 o 
   8   7   2     1036.50      992.29     50.04 o 
   9   7   2     1610.81     1700.19     70.30 o 
  10   7   2      951.95      926.53    109.71 o 
  11   7   2       54.15       33.90     25.28 o 
  12   7   2      408.96      431.14     53.51 o 
  13   7   2      343.41      423.44     61.59 o 
  14   7   2       73.52       26.95     50.04 o 
  15   7   2      625.72      600.51     84.69 o 
  16   7   2      254.97      184.77     96.24 o 
 -15   8   2       81.92       15.40     80.84 o 
 -14   8   2       12.48      -61.59     69.29 o 
 -13   8   2      419.10      477.33     76.99 o 
 -12   8   2      232.39      262.88     76.99 o 
 -11   8   2     2100.86     2315.02    122.05 o 
 -10   8   2      342.86      344.29     39.21 o 
  -9   8   2     1125.05     1302.57     69.79 o 
  -8   8   2      261.78      242.51     69.29 o 
  -7   8   2     3309.10     3594.19     89.52 o 
  -6   8   2      205.04      173.23     76.99 o 
  -5   8   2     5430.71     5500.86    250.21 o 
  -4   8   2     2012.85     2359.71    127.03 o 
  -3   8   2     2741.62     2802.40    146.28 o 
  -2   8   2     2850.47     3106.50    146.28 o 
  -1   8   2     7418.07     7755.19    203.66 o 
   0   8   2     1003.72      971.86     39.40 o 
   1   8   2     4831.83     4355.24    124.41 o 
   2   8   2      134.07      240.69     48.12 o 
   3   8   2      482.00      656.66     36.95 o 
   4   8   2     1246.36     1568.67     58.10 o 
   5   8   2     2939.62     2808.44     74.62 o 
   6   8   2      567.64      572.29     30.99 o 
   7   8   2     3513.10     3500.84     96.24 o 
   8   8   2      592.03      601.92     59.67 o 
   9   8   2       48.47       64.36     27.86 o 
  10   8   2      304.09      276.86     92.39 o 
  11   8   2      353.38      245.30     43.08 o 
  12   8   2       43.89       97.37     67.37 o 
  13   8   2       52.97      161.68     50.04 o 
  14   8   2       56.27       69.29     42.34 o 
  15   8   2       95.03       15.40     61.59 o 
 -14   9   2       16.71       34.65     65.44 o 
 -13   9   2      639.19      727.55     65.44 o 
 -12   9   2      348.29      350.30     42.34 o 
 -11   9   2      639.71      708.46     50.04 o 
 -10   9   2     1004.36     1188.56    140.50 o 
  -9   9   2     1426.22     1562.51     59.67 o 
  -8   9   2       53.11       64.75     11.35 o 
  -7   9   2     1142.72     1266.47    111.63 o 
  -6   9   2     3814.05     4153.55    219.42 o 
  -5   9   2      292.65      323.35     61.59 o 
  -4   9   2       50.98       30.80     53.89 o 
  -3   9   2      332.17      223.27     61.59 o 
  -2   9   2     1952.09     1842.05     60.52 o 
  -1   9   2      709.51      684.28     46.19 o 
   0   9   2      631.73      595.51     75.06 o 
   1   9   2     1265.82     1106.15     55.82 o 
   2   9   2     1449.96     1653.04     63.58 o 
   3   9   2     5909.21     6032.82    171.23 o 
   4   9   2      566.27      577.14     36.13 o 
   5   9   2      279.84      335.73     36.57 o 
   6   9   2     1677.19     1649.31     55.09 o 
   7   9   2     2056.46     2079.60     66.90 o 
   8   9   2     1097.54     1197.34     59.67 o 
   9   9   2     1648.84     1769.88     69.20 o 
  10   9   2       18.21       90.19    117.41 o 
  11   9   2      415.24      463.79     71.21 o 
  12   9   2      200.14      188.62     57.74 o 
  13   9   2      574.58      581.27     61.59 o 
  14   9   2       12.79      -15.40     46.19 o 
  15   9   2      231.88      219.42    100.09 o 
 -13  10   2        4.66      -42.34     42.34 o 
 -12  10   2      565.27      592.81     42.34 o 
 -11  10   2      248.03      213.69     26.42 o 
 -10  10   2      408.29      423.69     28.87 o 
  -9  10   2      126.68      101.26     94.31 o 
  -8  10   2     4157.91     4669.38    273.31 o 
  -7  10   2      332.22      473.48    100.09 o 
  -6  10   2      345.86      269.46     65.44 o 
  -5  10   2     3451.42     3653.13    188.62 o 
  -4  10   2     2767.39     2482.89    157.83 o 
  -3  10   2      380.83      446.54     57.74 o 
  -2  10   2     5198.18     5452.88    151.27 o 
  -1  10   2     1062.76     1098.18     47.71 o 
   0  10   2     1498.74     1515.38     90.46 o 
   1  10   2      817.66      715.07     63.52 o 
   2  10   2      212.27      184.77     57.74 o 
   3  10   2      534.01      471.91     75.06 o 
   4  10   2     3141.12     3248.71    173.23 o 
   5  10   2      403.83      401.56     25.02 o 
   6  10   2       66.55       86.70     21.63 o 
   7  10   2     1410.45     1598.20     96.24 o 
   8  10   2      651.66      631.68     36.10 o 
   9  10   2       67.44       62.16     30.80 o 
  10  10   2     1229.39     1288.96    169.38 o 
  11  10   2      273.42      269.59     41.94 o 
  12  10   2      230.11      300.26     50.04 o 
  13  10   2       17.88        0.00     34.65 o 
  14  10   2      198.55      304.11     84.69 o 
 -12  11   2      983.91      981.61     50.04 o 
 -11  11   2      259.65      273.31     19.25 o 
 -10  11   2     1500.03     1682.21    196.32 o 
  -9  11   2      207.22      265.61     88.54 o 
  -8  11   2      169.54      153.98     76.99 o 
  -7  11   2       40.39      -57.74     57.74 o 
  -6  11   2     1595.16     1339.61    127.03 o 
  -5  11   2      625.18      746.79     92.39 o 
  -4  11   2      918.60      700.60     76.99 o 
  -3  11   2      483.38      615.91     69.29 o 
  -2  11   2      765.98      710.08     36.65 o 
  -1  11   2       58.39       27.35     67.37 o 
   0  11   2     5881.46     5817.45    166.04 o 
   1  11   2      172.24      158.67     24.50 o 
   2  11   2     3469.65     3320.99    104.77 o 
   3  11   2      400.99      368.58     40.11 o 
   4  11   2     1356.79     1360.34     57.34 o 
   5  11   2      274.58      278.44     51.97 o 
   6  11   2     1022.67     1240.17     59.67 o 
   7  11   2       80.58       38.49     53.89 o 
   8  11   2      110.90       85.20     53.89 o 
   9  11   2       92.45       60.27     44.27 o 
  10  11   2     1145.88     1142.10     52.57 o 
  11  11   2      105.18       88.54     30.80 o 
  12  11   2      568.89      812.23     61.59 o 
  13  11   2      154.47      100.09     65.44 o 
 -10  12   2      306.54      250.21    107.78 o 
  -9  12   2       87.08       42.34     84.69 o 
  -8  12   2     1574.58     1782.29    169.38 o 
  -7  12   2      907.24      731.40    111.63 o 
  -6  12   2       38.53       26.95     65.44 o 
  -5  12   2      180.60      177.07     65.44 o 
  -4  12   2     1316.98     1555.18    127.03 o 
  -3  12   2     2608.81     2813.95    173.23 o 
  -2  12   2     3503.84     3329.77    103.22 o 
  -1  12   2     1092.66     1026.02     51.78 o 
   0  12   2     1116.95     1023.62     53.03 o 
   1  12   2     2120.77     2389.13     86.98 o 
   2  12   2     1203.16     1166.01     98.16 o 
   3  12   2      228.43      190.10     36.57 o 
   4  12   2     4256.53     4284.70    142.21 o 
   5  12   2     2547.76     2629.04     90.46 o 
   6  12   2       62.02       80.00     18.37 o 
   7  12   2       47.29       50.81     26.95 o 
   8  12   2     1626.15     1744.07     69.81 o 
   9  12   2       61.42       52.12     18.72 o 
  10  12   2      242.82      287.92     33.71 o 
  11  12   2      121.30       84.69     30.80 o 
  12  12   2       78.08       92.39     30.80 o 
  -9  13   2     1596.07     1643.71    188.62 o 
  -8  13   2      253.90      196.32     96.24 o 
  -7  13   2      830.87      704.45    115.48 o 
  -6  13   2      324.15      184.77     96.24 o 
  -5  13   2      342.82      246.36     69.29 o 
  -4  13   2      141.70      138.58     61.59 o 
  -3  13   2     2931.09     2964.07    192.47 o 
  -2  13   2      270.25      331.54     28.38 o 
  -1  13   2      398.98      354.05     33.18 o 
   0  13   2      926.41      893.91     53.63 o 
   1  13   2      225.76      210.68     34.65 o 
   2  13   2      414.53      449.98     57.74 o 
   3  13   2     4680.17     4982.14    175.93 o 
   4  13   2     1227.06     1200.54     66.93 o 
   5  13   2      307.03      341.67     34.65 o 
   6  13   2      436.33      408.27    100.09 o 
   7  13   2      690.73      802.45     63.52 o 
   8  13   2      231.47      256.49     26.02 o 
   9  13   2     1022.10     1223.58     53.71 o 
  10  13   2      217.04      200.17     26.95 o 
  11  13   2      204.23      250.21     30.80 o 
  -9  14   2      642.04      746.79    150.13 o 
  -8  14   2      438.33      454.23    107.78 o 
  -7  14   2      312.69      461.93    107.78 o 
  -6  14   2      335.60      411.89     96.24 o 
  -5  14   2      841.07      831.48    119.33 o 
  -4  14   2       34.96       65.44     57.74 o 
  -3  14   2     1346.88     1462.79    134.73 o 
  -2  14   2      120.43       85.35     24.92 o 
  -1  14   2      736.85      681.69     50.56 o 
   0  14   2      868.57      813.57     49.81 o 
   1  14   2     2914.42     3251.46    136.10 o 
   2  14   2      152.08      220.02     36.67 o 
   3  14   2      366.91      295.57     75.06 o 
   4  14   2       51.42       15.21     26.23 o 
   5  14   2     1292.73     1470.10     75.06 o 
   6  14   2      132.87       84.80     71.21 o 
   7  14   2      840.86      880.36    105.86 o 
   8  14   2       62.52       26.04     36.57 o 
   9  14   2      519.19      517.51     29.93 o 
  10  14   2      416.02      396.49     34.65 o 
  -8  15   2      222.05      288.71    103.94 o 
  -7  15   2      253.52      211.72     96.24 o 
  -6  15   2     2966.65     3175.79    261.76 o 
  -5  15   2       78.50       84.69     65.44 o 
  -4  15   2     1315.18     1366.55    119.33 o 
  -3  15   2      737.31      662.98     57.74 o 
  -2  15   2      105.79       77.84     46.19 o 
  -1  15   2      670.03      645.31     51.88 o 
   0  15   2      401.59      466.64     51.97 o 
   1  15   2     1808.44     1935.15     89.70 o 
   2  15   2      121.80       80.15     35.55 o 
   3  15   2     1123.35     1272.65     90.46 o 
   4  15   2       24.21       16.36     29.71 o 
   5  15   2      908.36      887.22     43.08 o 
   6  15   2     1505.74     1612.74     67.15 o 
   7  15   2      138.59      112.99     46.19 o 
   8  15   2      227.89      222.76     34.65 o 
  -7  16   2      184.18      107.78     88.54 o 
  -6  16   2      168.49      161.68    111.63 o 
  -5  16   2      147.12      150.13    103.94 o 
  -4  16   2     1518.86     1501.28    150.13 o 
  -3  16   2       35.56       92.39     84.69 o 
  -2  16   2     1138.73     1091.38     61.18 o 
  -1  16   2      416.55      387.38     61.59 o 
   0  16   2      167.92      169.07     40.56 o 
   1  16   2      261.11      237.43     37.74 o 
   2  16   2      815.33      941.55     96.24 o 
   3  16   2       51.72       24.85     34.65 o 
   4  16   2     1554.63     1544.63     88.74 o 
   5  16   2       16.37       29.92     44.27 o 
   6  16   2       16.38       28.95     15.07 o 
   7  16   2      170.89      180.92     11.44 o 
   8  16   2     1274.34     1535.93    180.92 o 
  -7  17   2      361.47      381.10    111.63 o 
  -6  17   2      949.53      939.27    138.58 o 
  -5  17   2      237.87      365.70     92.39 o 
  -4  17   2      849.08      723.70    130.88 o 
  -3  17   2      638.33      612.06    115.48 o 
  -2  17   2      650.64      542.29     46.55 o 
  -1  17   2      176.01      239.27     41.30 o 
   0  17   2     1633.90     1706.93     82.72 o 
   1  17   2      119.80       99.67     37.82 o 
   2  17   2      997.79     1143.77    123.18 o 
   3  17   2      639.35      719.85     64.06 o 
   4  17   2       77.60      141.53    138.58 o 
   5  17   2      350.42      351.36     29.76 o 
   6  17   2      823.00      841.46     36.64 o 
   7  17   2      300.51      257.91    103.94 o 
  -6  18   2       68.33      -34.65     84.69 o 
  -5  18   2       81.57        7.70     80.84 o 
  -4  18   2       16.79      134.73     80.84 o 
  -3  18   2      277.16       57.74    100.09 o 
  -2  18   2       39.24       35.61     34.65 o 
  -1  18   2      211.53      191.93    107.78 o 
   0  18   2       18.04      -35.64     36.67 o 
   1  18   2     1201.82     1347.93    190.55 o 
   2  18   2      107.85       61.59     94.31 o 
   3  18   2       90.11       79.11     57.74 o 
   4  18   2      101.72      101.01     28.78 o 
   5  18   2      779.48      866.58     94.31 o 
   6  18   2       83.16      188.62    107.78 o 
   7  18   2      265.62      211.72    107.78 o 
  -5  19   2       13.20      -38.49     96.24 o 
  -4  19   2      125.08      107.78     84.69 o 
  -3  19   2      655.95      866.13    111.63 o 
  -2  19   2      622.18      629.04     51.25 o 
  -1  19   2      582.85      576.17    109.71 o 
   0  19   2      367.80      365.70     59.14 o 
   1  19   2       80.94      116.77     36.67 o 
   2  19   2      120.95      139.96     51.78 o 
   3  19   2     1441.05     1491.95    109.71 o 
   4  19   2       39.12       38.49     25.28 o 
   5  19   2      421.21      434.99    107.78 o 
   6  19   2        0.09      -88.54     88.54 o 
  -5  20   2      239.04       23.10    103.94 o 
  -4  20   2      350.88      458.08    123.18 o 
  -3  20   2      402.44      431.14    103.94 o 
  -2  20   2      671.59      477.33    127.03 o 
  -1  20   2       65.37      -42.34     61.59 o 
   0  20   2        6.95       18.70     84.69 o 
   1  20   2      258.71      208.99     50.86 o 
   2  20   2      289.95      288.71    100.09 o 
   3  20   2      185.05      142.43     76.99 o 
   4  20   2      522.52      461.93    142.43 o 
   5  20   2      825.24      762.19    161.68 o 
  -3  21   2       65.00       96.24     84.69 o 
  -2  21   2      193.23      200.17    119.33 o 
  -1  21   2      290.19      319.50    111.63 o 
   3  21   2       75.16       42.34     69.29 o 
   4  21   2       20.26     -111.63    111.63 o 
  -4 -22   3       82.80       43.99     73.91 o 
  -3 -22   3      630.71      642.86    153.98 o 
  -2 -22   3        6.39      -65.44     65.44 o 
  -1 -22   3      342.56      342.60     84.69 o 
   4 -22   3        1.44       15.40     84.69 o 
  -6 -21   3       14.13       10.45     73.91 o 
  -5 -21   3       77.02      112.22     71.17 o 
  -4 -21   3      242.90      249.47    165.53 o 
  -3 -21   3      238.65      311.81    119.33 o 
  -2 -21   3       73.56       46.19    100.09 o 
  -1 -21   3      770.51      673.65    103.94 o 
   0 -21   3      189.68      254.06     69.29 o 
   1 -21   3       51.07       53.89     73.14 o 
   2 -21   3       34.07       92.39     65.44 o 
   3 -21   3      105.58      161.68     73.14 o 
   4 -21   3      248.10      327.20     88.54 o 
   5 -21   3      653.62      750.64    127.03 o 
   6 -21   3       39.02       88.54    103.94 o 
  -8 -20   3      109.36       85.79    277.16 o 
  -7 -20   3      167.75       -3.56     71.79 o 
  -6 -20   3      219.63      148.85     76.68 o 
  -5 -20   3      223.70      284.51     86.15 o 
  -4 -20   3       31.11       -2.72     55.35 o 
  -3 -20   3     1090.45     1177.93    142.43 o 
  -2 -20   3      365.50      219.42    103.94 o 
  -1 -20   3      125.40      107.78     61.59 o 
   0 -20   3      469.54      470.22     55.35 o 
   1 -20   3      194.35      249.12     47.71 o 
   2 -20   3       90.96       61.59     53.89 o 
   3 -20   3      179.11       53.89     57.74 o 
   4 -20   3      628.96      546.62    100.09 o 
   5 -20   3      173.35      169.38    119.33 o 
   6 -20   3      202.99      211.72     96.24 o 
   7 -20   3       80.85      -96.24     96.24 o 
  -9 -19   3       18.48      116.85     80.26 o 
  -8 -19   3      491.12      570.68    155.90 o 
  -7 -19   3       23.34      -14.61     66.31 o 
  -6 -19   3       13.50       34.65     61.87 o 
  -5 -19   3       35.96      -20.32     58.10 o 
  -4 -19   3      404.42      340.15     67.40 o 
  -3 -19   3      458.92      519.68    107.78 o 
  -2 -19   3      413.77      424.19     90.46 o 
  -1 -19   3        2.02      -34.65     57.74 o 
   0 -19   3      112.88      123.47     36.67 o 
   1 -19   3      175.75      130.28     41.30 o 
   2 -19   3      768.69      771.50     63.81 o 
   3 -19   3       21.38       41.66     31.31 o 
   4 -19   3      127.51      103.81     40.57 o 
   5 -19   3       97.93      165.53     73.14 o 
   6 -19   3      908.95      823.78    146.28 o 
   7 -19   3       91.00       96.24     96.24 o 
   8 -19   3      246.50      372.88    215.57 o 
   9 -19   3       22.95      -51.35     79.99 o 
 -10 -18   3        7.87      -33.46     89.58 o 
  -9 -18   3       30.74        6.72     74.82 o 
  -8 -18   3      128.36       32.30    194.40 o 
  -7 -18   3       83.46       93.67     72.14 o 
  -6 -18   3      165.03       99.84     86.61 o 
  -5 -18   3      423.15      518.89     92.07 o 
  -4 -18   3       48.93        1.28     48.09 o 
  -3 -18   3       83.16       15.40     84.69 o 
  -2 -18   3     1135.60     1115.62     57.38 o 
  -1 -18   3       93.77       45.83     30.80 o 
   0 -18   3      161.18      183.94     40.42 o 
   1 -18   3      104.99      166.68     41.60 o 
   2 -18   3      300.51      253.24     38.84 o 
   3 -18   3      349.10      284.17     51.97 o 
   4 -18   3     1016.16      898.90    123.18 o 
   5 -18   3      195.75      130.88     73.14 o 
   6 -18   3      348.42      319.50     88.54 o 
   7 -18   3      220.69      246.36    119.33 o 
   8 -18   3       54.83      105.46    123.18 o 
   9 -18   3      103.32       72.58     74.52 o 
  10 -18   3      403.81      483.95    123.18 o 
 -11 -17   3      339.68      412.67    100.60 o 
 -10 -17   3      333.62      292.51     96.01 o 
  -9 -17   3      105.51      -14.55    109.71 o 
  -8 -17   3      179.06       87.00    134.73 o 
  -7 -17   3      843.41      901.51    204.02 o 
  -6 -17   3      676.83      771.15     87.86 o 
  -5 -17   3      716.05      731.29     90.46 o 
  -4 -17   3      143.15       57.85     84.69 o 
  -3 -17   3      574.45      500.43     96.24 o 
  -2 -17   3      540.15      496.93     61.59 o 
  -1 -17   3      707.04      653.99     51.78 o 
   0 -17   3        8.76       24.17     30.20 o 
   1 -17   3        0.33       36.95     33.30 o 
   2 -17   3      613.41      592.42     61.59 o 
   3 -17   3        2.53       14.63     38.44 o 
   4 -17   3      142.97      153.11     76.99 o 
   5 -17   3      109.66      177.07     69.29 o 
   6 -17   3      415.01      592.81    103.94 o 
   7 -17   3      114.01      130.88     84.69 o 
   8 -17   3      340.29      522.28     82.19 o 
   9 -17   3      372.51      221.31     94.31 o 
  10 -17   3       37.03       17.96    105.86 o 
  11 -17   3      196.10      119.95    169.38 o 
 -12 -16   3       97.89      -85.54     85.71 o 
 -11 -16   3       16.70        5.96     88.54 o 
 -10 -16   3      262.76      163.71     69.05 o 
  -9 -16   3      178.46      186.64     83.20 o 
  -8 -16   3       47.45       -5.73     55.75 o 
  -7 -16   3      554.57      455.81     73.14 o 
  -6 -16   3      292.68      567.26     81.12 o 
  -5 -16   3     1814.37     1981.50    115.47 o 
  -4 -16   3       21.68       14.70     44.36 o 
  -3 -16   3     1701.60     1789.99    150.13 o 
  -2 -16   3        3.86       26.72     19.25 o 
  -1 -16   3      591.91      697.40     53.40 o 
   0 -16   3      249.70      271.69     38.49 o 
   1 -16   3     3398.26     3513.69    221.34 o 
   2 -16   3      529.16      534.73     51.78 o 
   3 -16   3      855.98      753.34     56.39 o 
   4 -16   3       12.12       18.90     48.12 o 
   5 -16   3      103.72       57.74     61.59 o 
   6 -16   3       19.07       19.25     69.29 o 
   7 -16   3     2072.88     2171.09    200.17 o 
   8 -16   3       11.74        9.41     59.05 o 
   9 -16   3      881.45      854.74    107.49 o 
  10 -16   3      150.10      118.66    125.11 o 
  11 -16   3      241.57       19.10     68.29 o 
  12 -16   3       51.98      128.31     97.55 o 
 -12 -15   3       13.06      -31.72     78.80 o 
 -11 -15   3      532.70      361.61     88.43 o 
 -10 -15   3      174.97      173.23    179.00 o 
  -9 -15   3      174.82      259.33     75.06 o 
  -8 -15   3      478.69      352.78     69.37 o 
  -7 -15   3      948.26     1046.88    104.49 o 
  -6 -15   3       79.11       98.16     51.72 o 
  -5 -15   3      612.61      591.88     67.89 o 
  -4 -15   3      311.48      302.53     67.37 o 
  -3 -15   3      448.72      531.22     76.99 o 
  -2 -15   3        2.72       24.38     23.10 o 
  -1 -15   3      609.86      619.85     44.15 o 
   0 -15   3      905.34      850.22     53.03 o 
   1 -15   3      283.87      280.62     33.94 o 
   2 -15   3      197.73      275.57     40.83 o 
   3 -15   3       23.18       28.62     31.21 o 
   4 -15   3       94.37       47.27     33.30 o 
   5 -15   3      849.20      878.90    128.96 o 
   6 -15   3      281.00      315.65     80.84 o 
   7 -15   3      220.12      269.46     84.69 o 
   8 -15   3      238.45      253.08     64.65 o 
   9 -15   3      167.47      163.02     71.21 o 
  10 -15   3       58.30      155.26     65.16 o 
  11 -15   3      605.60      792.22    102.47 o 
  12 -15   3      212.97      116.93    202.10 o 
 -13 -14   3        2.35      -62.00     76.07 o 
 -12 -14   3      568.60      585.07    134.73 o 
 -11 -14   3       68.61      -34.65     59.88 o 
 -10 -14   3       45.39       14.36     94.31 o 
  -9 -14   3      135.28       48.12     82.76 o 
  -8 -14   3      562.06      570.85     92.43 o 
  -7 -14   3      276.47      224.28     80.84 o 
  -6 -14   3     1429.19     1371.68    107.78 o 
  -5 -14   3      213.30      372.13     59.81 o 
  -4 -14   3      192.37       68.67     42.12 o 
  -3 -14   3      611.97      662.11     84.69 o 
  -2 -14   3     1134.70      952.31     51.25 o 
  -1 -14   3      703.89      655.67     88.54 o 
   0 -14   3     2357.83     2252.51     92.55 o 
   1 -14   3     2581.72     2554.38    108.78 o 
   2 -14   3      374.04      394.49     37.82 o 
   3 -14   3      281.99      273.21     43.39 o 
   4 -14   3      764.40      780.57     52.63 o 
   5 -14   3      358.11      339.06     37.10 o 
   6 -14   3     1120.70     1131.74    115.48 o 
   7 -14   3      487.90      381.10    111.63 o 
   8 -14   3      462.52      561.16    152.05 o 
   9 -14   3     1188.67     1226.74    104.77 o 
  10 -14   3      633.26      848.16     96.60 o 
  11 -14   3       38.73      -62.61     62.61 o 
  12 -14   3      460.62      571.03     91.16 o 
  13 -14   3      174.84      120.62     96.19 o 
 -13 -13   3       68.17       27.46    115.48 o 
 -12 -13   3      225.06      204.22     80.26 o 
 -11 -13   3       12.20      -71.10     71.10 o 
 -10 -13   3     1628.00     1553.94    302.18 o 
  -9 -13   3      398.99      399.89     80.34 o 
  -8 -13   3      518.61      434.66     65.16 o 
  -7 -13   3       98.35      -13.36     46.03 o 
  -6 -13   3     1247.90     1107.77     86.61 o 
  -5 -13   3       20.74       -1.92     40.83 o 
  -4 -13   3     1192.57     1183.14    113.56 o 
  -3 -13   3      761.63      750.64     84.69 o 
  -2 -13   3     3032.45     3043.25    173.23 o 
  -1 -13   3     1969.88     2212.46     82.29 o 
   0 -13   3      225.55      192.43     44.27 o 
   1 -13   3      371.97      323.01     55.82 o 
   2 -13   3     3975.46     3886.02    138.82 o 
   3 -13   3      430.65      364.86     61.59 o 
   4 -13   3      352.17      390.87     42.54 o 
   5 -13   3       92.19      126.66     31.84 o 
   6 -13   3     1856.09     1843.89    146.28 o 
   7 -13   3       25.06       46.19     61.59 o 
   8 -13   3     1006.78      987.98     87.68 o 
   9 -13   3      364.99      308.92     82.76 o 
  10 -13   3        7.49       89.85     55.75 o 
  11 -13   3       45.93        8.21     60.84 o 
  12 -13   3      431.60      536.27     90.43 o 
  13 -13   3        3.41       63.85    121.26 o 
 -14 -12   3      132.16      240.59     95.27 o 
 -13 -12   3      109.42      -11.07     83.96 o 
 -12 -12   3      437.83      382.95     82.99 o 
 -11 -12   3      325.20      306.03     75.63 o 
 -10 -12   3      144.94       31.40     77.54 o 
  -9 -12   3     1129.49     1118.48     97.88 o 
  -8 -12   3     1027.17     1022.34     93.64 o 
  -7 -12   3      573.60      556.15    198.25 o 
  -6 -12   3       91.34      127.03     44.85 o 
  -5 -12   3     1205.09     1065.54     77.25 o 
  -4 -12   3     1532.98     1383.05     76.07 o 
  -3 -12   3     1326.42     1424.30    107.78 o 
  -2 -12   3     1941.73     1835.40     68.42 o 
  -1 -12   3       99.65      139.94     34.65 o 
   0 -12   3     1450.54     1403.90     78.91 o 
   1 -12   3      628.09      678.95     98.16 o 
   2 -12   3      264.83      304.76     53.89 o 
   3 -12   3     2839.99     2816.51    100.60 o 
   4 -12   3     3681.72     3930.60    133.04 o 
   5 -12   3     1253.19     1304.96    107.78 o 
   6 -12   3      802.22      792.99     92.39 o 
   7 -12   3      684.26      662.11    100.09 o 
   8 -12   3       75.48       50.55     48.37 o 
   9 -12   3        1.20       10.73     71.21 o 
  10 -12   3      944.67      895.23    153.98 o 
  11 -12   3      108.76      230.11    107.78 o 
  12 -12   3      364.91      302.47     49.51 o 
  13 -12   3       78.76      192.88    229.04 o 
  14 -12   3       31.72      128.96    125.11 o 
 -14 -11   3      189.93      201.28    136.66 o 
 -13 -11   3      610.00      547.92     90.43 o 
 -12 -11   3       11.13       -4.64     59.70 o 
 -11 -11   3      812.54      789.07    105.86 o 
 -10 -11   3      570.02      622.83    119.33 o 
  -9 -11   3      160.61      199.72     58.10 o 
  -8 -11   3       80.09       89.39     61.59 o 
  -7 -11   3     1148.77     1158.82     82.99 o 
  -6 -11   3       64.28       37.21     46.19 o 
  -5 -11   3      390.62      368.33     50.30 o 
  -4 -11   3      427.96      333.55     48.12 o 
  -3 -11   3     1772.93     1755.35    111.63 o 
  -2 -11   3      150.97      106.24     23.10 o 
  -1 -11   3     6608.14     6838.10    185.25 o 
   0 -11   3     1119.13      998.21     49.00 o 
   1 -11   3     3172.16     3479.92    111.60 o 
   2 -11   3      407.22      397.28     35.39 o 
   3 -11   3      688.42      782.41     61.59 o 
   4 -11   3      445.21      364.95     38.84 o 
   5 -11   3     3643.26     3645.43    192.47 o 
   6 -11   3     1269.65     1227.97    115.48 o 
   7 -11   3     1909.08     1828.49    138.58 o 
   8 -11   3      135.73      212.09     94.31 o 
   9 -11   3     1294.55     1492.85    103.43 o 
  10 -11   3      164.53      252.07     58.47 o 
  11 -11   3      261.36      265.70     66.23 o 
  12 -11   3       10.43        5.77     42.55 o 
  13 -11   3        8.56      153.41     72.89 o 
  14 -11   3       46.29       -7.00     92.39 o 
 -15 -10   3      549.81      677.86    277.16 o 
 -14 -10   3       28.66      128.53     79.44 o 
 -13 -10   3      200.07      177.93     60.12 o 
 -12 -10   3       46.05       68.94     92.39 o 
 -11 -10   3      303.55      172.51     58.47 o 
 -10 -10   3      279.10      251.84     61.20 o 
  -9 -10   3     1058.41     1124.04     93.42 o 
  -8 -10   3      130.97       40.66     88.54 o 
  -7 -10   3     1057.86     1052.65     77.54 o 
  -6 -10   3     1414.60     1680.13     85.71 o 
  -5 -10   3     1770.71     1729.44    246.36 o 
  -4 -10   3      500.53      411.89     75.06 o 
  -3 -10   3     2467.77     2386.66    123.18 o 
  -2 -10   3     1517.39     1713.08    119.33 o 
  -1 -10   3      187.43      218.19     24.91 o 
   0 -10   3      696.06      814.40     43.30 o 
   1 -10   3     1107.91     1149.16     55.75 o 
   2 -10   3      776.30      763.79     42.12 o 
   3 -10   3     2887.28     2798.65     97.54 o 
   4 -10   3      533.93      639.00     44.15 o 
   5 -10   3       51.53       26.95     50.04 o 
   6 -10   3      371.37      404.19     76.99 o 
   7 -10   3     3808.31     3487.60    207.87 o 
   8 -10   3      551.91      475.60     57.16 o 
   9 -10   3      368.81      418.55     61.79 o 
  10 -10   3      319.08      288.20     61.20 o 
  11 -10   3      106.30      126.90     36.65 o 
  12 -10   3      107.82      125.75     50.04 o 
  13 -10   3      916.52      971.28     81.14 o 
  14 -10   3        7.69      189.29    111.63 o 
  15 -10   3       81.98      126.78     80.34 o 
 -15  -9   3       68.67       43.24     79.50 o 
 -14  -9   3      180.92      190.55     78.94 o 
 -13  -9   3      819.28      805.37     75.06 o 
 -12  -9   3      411.09      365.40     76.99 o 
 -11  -9   3      132.33      220.70     71.10 o 
 -10  -9   3      591.93      628.05     70.77 o 
  -9  -9   3      310.41      297.60     63.81 o 
  -8  -9   3      376.70      356.08     49.00 o 
  -7  -9   3     2669.84     2642.54    119.77 o 
  -6  -9   3      218.43      141.38     44.85 o 
  -5  -9   3      236.72      259.20     40.56 o 
  -4  -9   3     5316.31     4836.01    153.34 o 
  -3  -9   3      632.46      652.16     46.03 o 
  -2  -9   3      581.04      626.25     21.78 o 
  -1  -9   3     1554.65     1756.50     76.99 o 
   0  -9   3     2848.07     2377.84     79.99 o 
   1  -9   3      238.71      227.39     36.57 o 
   2  -9   3     3691.52     3965.13    115.66 o 
   3  -9   3      499.60      311.05     36.95 o 
   4  -9   3     1291.29     1146.77     59.67 o 
   5  -9   3     1026.86     1189.48     92.39 o 
   6  -9   3     1258.81     1124.04     96.24 o 
   7  -9   3     1534.13     1866.98    138.58 o 
   8  -9   3     2478.95     2714.98    136.66 o 
   9  -9   3      154.50       73.14     54.57 o 
  10  -9   3      423.14      389.56     63.52 o 
  11  -9   3      120.65       70.39     31.31 o 
  12  -9   3      365.20      495.86     53.93 o 
  13  -9   3        6.47      -60.05     78.91 o 
  14  -9   3      289.23      331.70    102.01 o 
  15  -9   3      341.83      324.95     88.18 o 
 -15  -8   3       84.34       97.23    128.96 o 
 -14  -8   3      552.20      497.90     92.39 o 
 -13  -8   3      230.17      206.43     80.84 o 
 -12  -8   3     1238.72     1415.76     73.93 o 
 -11  -8   3       41.53      106.46     36.13 o 
 -10  -8   3     1378.99     1547.29     84.69 o 
  -9  -8   3       46.60       14.18     20.97 o 
  -8  -8   3      563.90      616.51     70.15 o 
  -7  -8   3      322.27      340.24     53.03 o 
  -6  -8   3     3635.27     3859.09    137.28 o 
  -5  -8   3      118.20      186.02     67.37 o 
  -4  -8   3      535.44      587.55     46.27 o 
  -3  -8   3     3414.57     3351.43    108.88 o 
  -2  -8   3     2165.66     2306.77    153.98 o 
  -1  -8   3      219.03      248.64     53.89 o 
   0  -8   3     2817.80     2815.09    188.62 o 
   1  -8   3     1740.19     1786.67     62.61 o 
   2  -8   3      739.16      757.00     37.82 o 
   3  -8   3     2664.03     2635.16     86.98 o 
   4  -8   3     1902.54     2123.28    167.45 o 
   5  -8   3      471.69      315.65     57.74 o 
   6  -8   3     2768.54     2771.60    153.98 o 
   7  -8   3      204.70       73.96     42.34 o 
   8  -8   3     1427.45     1334.06     78.94 o 
   9  -8   3     1499.40     1400.05    100.09 o 
  10  -8   3     1796.46     1992.35     87.43 o 
  11  -8   3      310.99      311.04     39.06 o 
  12  -8   3      636.30      580.30    107.78 o 
  13  -8   3      399.77      344.23     49.81 o 
  14  -8   3      560.34      533.38     55.94 o 
  15  -8   3        0.90       22.87     66.23 o 
 -16  -7   3      340.89      288.71    180.92 o 
 -15  -7   3       61.60      100.09    107.78 o 
 -14  -7   3      199.30      178.14     41.30 o 
 -13  -7   3      770.31      755.32     58.10 o 
 -12  -7   3      180.06      228.36     37.82 o 
 -11  -7   3      275.57      297.14     38.49 o 
 -10  -7   3     1047.52     1051.75     71.21 o 
  -9  -7   3      845.28      849.58    134.73 o 
  -8  -7   3      479.54      475.75     32.07 o 
  -7  -7   3      973.53      928.24    102.01 o 
  -6  -7   3     1019.79     1045.31    102.01 o 
  -5  -7   3       16.67       15.40     29.94 o 
  -4  -7   3     8219.65     8605.34    235.16 o 
  -3  -7   3      249.68      372.38     86.61 o 
  -2  -7   3     4034.02     4527.18     87.04 o 
  -1  -7   3     4535.34     4044.57    134.73 o 
   0  -7   3     4226.57     4405.95    122.13 o 
   1  -7   3      902.97     1089.52     43.55 o 
   2  -7   3     4202.64     4237.38    115.66 o 
   3  -7   3     1449.01     1728.96     63.81 o 
   4  -7   3      582.14      704.08     39.75 o 
   5  -7   3      674.60      496.58     73.14 o 
   6  -7   3     3858.53     3861.00    192.47 o 
   7  -7   3      611.70      673.89     55.35 o 
   8  -7   3     5871.10     6130.71    212.26 o 
   9  -7   3     3057.54     3472.14    110.38 o 
  10  -7   3      245.33      283.14     73.14 o 
  11  -7   3      207.20      206.65     55.82 o 
  12  -7   3      731.94      723.51    119.33 o 
  13  -7   3      313.35      251.31     57.74 o 
  14  -7   3      707.31      730.15     66.23 o 
  15  -7   3      147.84       34.26     71.18 o 
  16  -7   3      129.88      140.72     87.13 o 
 -16  -6   3       90.96      327.20    138.58 o 
 -15  -6   3      891.01     1035.50    173.23 o 
 -14  -6   3      358.48      325.38     90.46 o 
 -13  -6   3      312.13      277.07     53.89 o 
 -12  -6   3      454.22      443.52     46.27 o 
 -11  -6   3     1020.85     1086.49     82.76 o 
 -10  -6   3      116.69      156.65     40.42 o 
  -9  -6   3     2031.92     1968.43     76.26 o 
  -8  -6   3      133.57      184.62     38.49 o 
  -7  -6   3      453.04      444.37     73.14 o 
  -6  -6   3     1383.16     1609.07     51.29 o 
  -5  -6   3     6704.46     6798.11    379.17 o 
  -4  -6   3      409.23      561.34     21.44 o 
  -3  -6   3     3370.86     4081.03    213.64 o 
  -2  -6   3     3274.72     3159.40    155.90 o 
  -1  -6   3     4320.14     4007.84    110.71 o 
   0  -6   3      810.40      983.67     61.59 o 
   1  -6   3     2007.23     1988.43     67.89 o 
   2  -6   3      435.83      463.74     35.07 o 
   3  -6   3     7037.26     7270.12    186.32 o 
   4  -6   3      151.10      146.28     38.49 o 
   5  -6   3      771.81      792.99     73.14 o 
   6  -6   3      338.96      277.16     53.89 o 
   7  -6   3     4649.93     4951.51    164.97 o 
   8  -6   3      263.85      321.19     53.89 o 
   9  -6   3       84.72      156.11     32.72 o 
  10  -6   3      376.88      269.46     33.65 o 
  11  -6   3      545.91      582.58     48.12 o 
  12  -6   3      273.57      290.85     44.40 o 
  13  -6   3      531.95      594.50     78.91 o 
  14  -6   3      350.54      341.76     54.73 o 
  15  -6   3      341.38      361.92    117.41 o 
  16  -6   3      113.76      127.03    115.48 o 
 -16  -5   3      121.00      169.38    119.33 o 
 -15  -5   3       40.87      106.82     79.22 o 
 -14  -5   3       28.21      -42.97     61.59 o 
 -13  -5   3     1270.13     1386.50    177.07 o 
 -12  -5   3       91.01      107.32     31.21 o 
 -11  -5   3      583.63      559.64     42.12 o 
 -10  -5   3       50.73       96.74     61.59 o 
  -9  -5   3     1400.36     1498.89     61.18 o 
  -8  -5   3     1111.50     1179.80     52.99 o 
  -7  -5   3     2545.57     2572.25     78.68 o 
  -6  -5   3      435.90      524.30     36.57 o 
  -5  -5   3     2797.11     2981.12     73.33 o 
  -4  -5   3     2051.08     2097.95     54.35 o 
  -3  -5   3     7576.57     9117.59    254.06 o 
  -2  -5   3     6764.63     5890.58    107.40 o 
  -1  -5   3     4997.71     4643.22     88.00 o 
   0  -5   3      298.55      254.84     22.73 o 
   1  -5   3     1935.67     1390.98     50.30 o 
   2  -5   3      390.82      291.37     29.57 o 
   3  -5   3     2605.18     2913.49     87.10 o 
   4  -5   3        9.80      -19.25     38.49 o 
   5  -5   3     4500.59     4103.51    169.38 o 
   6  -5   3       81.05       77.32     30.51 o 
   7  -5   3     2311.39     2384.19     72.64 o 
   8  -5   3      507.66      534.08     34.89 o 
   9  -5   3     3812.80     3937.84    106.05 o 
  10  -5   3      338.33      287.00     48.12 o 
  11  -5   3     2812.47     3040.31     99.10 o 
  12  -5   3      163.07      155.72     44.27 o 
  13  -5   3      139.87      157.14     35.39 o 
  14  -5   3       25.67        1.79     55.82 o 
  15  -5   3      326.93      345.62     99.72 o 
  16  -5   3       50.65      142.43    177.07 o 
 -16  -4   3       19.70      138.58    111.63 o 
 -15  -4   3      619.09      721.88     91.47 o 
 -14  -4   3       11.27      -21.35     41.96 o 
 -13  -4   3      406.00      441.83     48.09 o 
 -12  -4   3      256.18      331.67     61.59 o 
 -11  -4   3      308.12      326.76     39.75 o 
 -10  -4   3      204.82      170.39     31.21 o 
  -9  -4   3     3027.08     2886.12     90.46 o 
  -8  -4   3     1840.55     1810.20     63.38 o 
  -7  -4   3       19.99      -10.69     22.73 o 
  -6  -4   3     4747.74     5560.12    130.57 o 
  -5  -4   3     2260.75     2693.84    169.38 o 
  -4  -4   3      358.14      564.30     24.92 o 
  -3  -4   3     4234.29     6268.45    135.16 o 
  -2  -4   3     8725.47     9907.39    202.75 o 
  -1  -4   3     2246.24     2843.50     55.42 o 
   0  -4   3      232.86      167.88     34.65 o 
   1  -4   3     3228.44     3140.40     85.71 o 
   2  -4   3     9001.31     9170.98    228.60 o 
   3  -4   3     5266.56     5389.69    144.26 o 
   4  -4   3     2065.07     1697.61     92.39 o 
   5  -4   3      487.61      458.08     65.44 o 
   6  -4   3     1867.68     1876.81     90.46 o 
   7  -4   3      896.35      876.61     33.30 o 
   8  -4   3      404.44      409.71     40.42 o 
   9  -4   3     1314.73     1255.94     48.12 o 
  10  -4   3     2018.78     2012.49     67.37 o 
  11  -4   3      628.10      609.11     40.56 o 
  12  -4   3      466.31      513.38     65.44 o 
  13  -4   3     1009.01     1149.19    144.35 o 
  14  -4   3       59.13       43.96     82.76 o 
  15  -4   3       41.88       60.68     82.76 o 
  16  -4   3      211.87      146.28    115.48 o 
 -16  -3   3      469.26      218.05     84.25 o 
 -15  -3   3        2.41       24.85     51.97 o 
 -14  -3   3      782.06      818.91     70.15 o 
 -13  -3   3       74.14       96.79     36.95 o 
 -12  -3   3      421.58      417.67     80.84 o 
 -11  -3   3       35.36      -14.63     33.94 o 
 -10  -3   3      683.96      765.62     59.67 o 
  -9  -3   3       73.92       86.08     38.49 o 
  -8  -3   3     4910.08     4670.05    112.94 o 
  -7  -3   3      730.78      677.89     86.61 o 
  -6  -3   3      339.74      443.97     28.14 o 
  -5  -3   3     1493.55     1718.94     52.99 o 
  -4  -3   3     4311.07     5149.74    112.43 o 
  -3  -3   3     1219.21      420.46     48.12 o 
  -1  -3   3    10442.46    13804.93    276.29 o 
   0  -3   3     2605.94     2371.26     57.74 o 
   1  -3   3      190.87      223.67     36.57 o 
   2  -3   3    11457.81    12404.66    386.87 o 
   3  -3   3      238.87      454.23     50.04 o 
   4  -3   3      272.70      269.46     42.34 o 
   5  -3   3     3296.98     3011.10     65.33 o 
   6  -3   3       39.20       24.15     14.79 o 
   7  -3   3      429.34      461.96     26.95 o 
   8  -3   3     5945.18     6434.61    142.43 o 
   9  -3   3      556.60      556.77     33.94 o 
  10  -3   3       72.54      122.50     23.02 o 
  11  -3   3      182.99      240.19     31.21 o 
  12  -3   3     1940.05     1906.60     74.82 o 
  13  -3   3      133.63      147.60     44.40 o 
  14  -3   3     1202.17     1277.41     79.22 o 
  15  -3   3      228.04      224.14     67.37 o 
  16  -3   3       70.81       84.69    111.63 o 
 -16  -2   3        1.41      -17.32     67.37 o 
 -15  -2   3        8.85       17.65     65.44 o 
 -14  -2   3       96.30      155.99     56.97 o 
 -13  -2   3       81.75      125.80    125.11 o 
 -12  -2   3      759.74      666.01     58.23 o 
 -11  -2   3      933.71     1005.78     94.31 o 
 -10  -2   3      824.83      682.29     50.04 o 
  -9  -2   3      779.49      959.75     49.86 o 
  -8  -2   3     5499.36     5841.84    149.77 o 
  -7  -2   3       69.82      136.75     30.80 o 
  -6  -2   3     7637.52     7806.04    171.61 o 
  -5  -2   3     2025.45     2913.34    202.10 o 
  -4  -2   3     2227.94     3569.06     83.28 o 
  -3  -2   3      710.38     1111.82     36.13 o 
  -2  -2   3     5299.77     8244.94    170.19 o 
  -1  -2   3     2378.88     3403.54     75.48 o 
   0  -2   3     1325.46      800.01     20.97 o 
   1  -2   3      437.94      470.18     42.34 o 
   2  -2   3     2099.34     1930.14    123.18 o 
   3  -2   3      186.71      261.76     15.40 o 
   4  -2   3     3607.71     3857.95     89.12 o 
   5  -2   3     1414.54     1524.59     40.42 o 
   6  -2   3     8812.79     8671.60    157.87 o 
   7  -2   3     1120.93     1034.27    103.94 o 
   8  -2   3      475.26      468.35     27.22 o 
   9  -2   3     2234.46     2266.03    105.86 o 
  10  -2   3     1716.31     1638.05     59.88 o 
  11  -2   3      349.23      400.77     34.15 o 
  12  -2   3      931.04      918.39     61.87 o 
  13  -2   3      527.63      587.78     52.45 o 
  14  -2   3      288.38      213.15     46.15 o 
  15  -2   3       43.43      150.13     92.39 o 
  16  -2   3      663.30      758.34    153.98 o 
 -17  -1   3      511.93      542.77    177.07 o 
 -16  -1   3      275.87      311.81    119.33 o 
 -15  -1   3       83.96       87.91     58.47 o 
 -14  -1   3      444.90      343.87     63.85 o 
 -13  -1   3     1169.00     1190.08     81.89 o 
 -12  -1   3        9.98       22.58     40.56 o 
 -11  -1   3     1053.76     1018.59     58.23 o 
 -10  -1   3      611.93      583.51     45.47 o 
  -9  -1   3      173.18      180.71     53.89 o 
  -8  -1   3      332.14      355.31     36.57 o 
  -7  -1   3     7062.15     7231.84    168.75 o 
  -6  -1   3      478.42      585.45     33.94 o 
  -5  -1   3     3917.53     3921.65     98.27 o 
  -4  -1   3     5725.87     6679.40    143.12 o 
  -3  -1   3     5578.14     7343.26    157.91 o 
  -2  -1   3    12381.96     9871.40    207.19 o 
  -1  -1   3     7457.28     5844.26    150.90 o 
   0  -1   3    33532.33    33704.27    778.43 o 
   1  -1   3     7200.52     7993.75    377.25 o 
   2  -1   3    14132.17    13111.22    442.69 o 
   3  -1   3     2992.01     3021.39     89.70 o 
   4  -1   3     1358.81     1547.63     38.11 o 
   5  -1   3     1736.44     1439.13     44.27 o 
   6  -1   3      228.08      312.00     21.78 o 
   7  -1   3      544.86      704.45     31.21 o 
   8  -1   3     1688.69     1759.26    127.03 o 
   9  -1   3     4915.36     5195.05    120.56 o 
  10  -1   3      558.10      620.70     43.57 o 
  11  -1   3      237.36      217.94     35.55 o 
  12  -1   3       51.94       10.15    103.94 o 
  13  -1   3      156.90      163.65     80.84 o 
  14  -1   3      513.37      739.50    103.43 o 
  15  -1   3      381.52      523.52    103.94 o 
  16  -1   3       81.92      238.67    115.48 o 
 -17   0   3      268.87      307.96    153.98 o 
 -16   0   3        6.61       15.40     92.39 o 
 -15   0   3      818.42      821.02     99.32 o 
 -14   0   3        5.44       53.48    138.58 o 
 -13   0   3       49.45       59.60     39.06 o 
 -12   0   3        4.53      -29.46     34.15 o 
 -11   0   3      885.81      957.12     86.61 o 
 -10   0   3      877.40      970.80    128.96 o 
  -9   0   3     3373.10     3914.23    118.10 o 
  -8   0   3     1117.07      924.51     86.61 o 
  -7   0   3     1996.86     2584.84    121.26 o 
  -6   0   3     3084.95     2966.97     78.31 o 
  -5   0   3     9056.29     9592.39    195.83 o 
  -4   0   3      108.30       96.66     61.59 o 
  -3   0   3    47545.65    50776.56    948.07 o 
  -1   0   3     4771.71     2155.29    119.33 o 
   0   0   3    11563.59    12855.15    448.46 o 
   1   0   3     3052.74     2907.61    153.98 o 
   2   0   3      297.62      409.35     25.02 o 
   3   0   3    42938.15    42661.61    796.15 o 
   4   0   3     1606.48     1744.53     46.03 o 
   5   0   3     1285.61     1828.63     51.25 o 
   6   0   3     2308.76     2303.42     64.06 o 
   7   0   3     4696.38     4130.72     92.43 o 
   8   0   3      113.90      103.94     24.10 o 
   9   0   3     1061.74     1143.18     50.02 o 
  10   0   3       76.34        2.86     53.03 o 
  11   0   3        8.07       75.87     42.12 o 
  12   0   3       42.75       77.76    130.88 o 
  13   0   3     1274.08     1408.24    110.71 o 
  14   0   3      283.04      244.44     70.77 o 
  15   0   3      532.25      454.23    146.28 o 
  16   0   3       10.27       11.55     88.54 o 
 -17   1   3      521.28      434.99    142.43 o 
 -16   1   3      278.61      358.00    119.33 o 
 -15   1   3       83.69      117.19     60.12 o 
 -14   1   3      401.49      474.19     71.79 o 
 -13   1   3     1161.48     1212.38    211.72 o 
 -12   1   3       11.31       20.67     34.89 o 
 -11   1   3      933.71      965.89     55.94 o 
 -10   1   3      676.18      589.61     49.86 o 
  -9   1   3      195.42      260.47     31.32 o 
  -8   1   3      382.00      414.08     32.64 o 
  -7   1   3     6954.42     7526.93    184.77 o 
  -6   1   3      484.25      655.41     59.67 o 
  -5   1   3     3806.89     3836.77     94.31 o 
  -4   1   3     5636.27     6497.42    143.32 o 
  -3   1   3     5745.87     7852.20    307.96 o 
  -2   1   3    12323.18     9604.91    192.27 o 
  -1   1   3     6621.37     5341.05    180.92 o 
   0   1   3    32403.48    32392.62    608.12 o 
   1   1   3     6623.19     7471.61    217.49 o 
   2   1   3    13817.44    12827.55    263.42 o 
   3   1   3     3053.85     2898.59     64.69 o 
   4   1   3     1297.30     1399.49     51.72 o 
   5   1   3     1315.10     1054.75     76.99 o 
   6   1   3      322.38      311.34     40.56 o 
   7   1   3      505.09      571.87     48.12 o 
   8   1   3     1538.19     1628.72     79.99 o 
   9   1   3     5183.46     5176.55    361.85 o 
  10   1   3      570.65      663.15     59.70 o 
  11   1   3      169.11      149.94     59.67 o 
  12   1   3       25.43        9.06     55.82 o 
  13   1   3      158.82      152.59     66.59 o 
  14   1   3      547.69      476.54    102.01 o 
  15   1   3      328.88      180.92     96.24 o 
  16   1   3       85.22      130.88    150.13 o 
 -16   2   3        8.09       53.89     88.54 o 
 -15   2   3       10.11       57.74    100.09 o 
 -14   2   3      117.72       42.89     71.21 o 
 -13   2   3       96.44       54.28     42.46 o 
 -12   2   3      899.16      894.20     90.46 o 
 -11   2   3      911.12     1076.82     75.06 o 
 -10   2   3      733.76      700.89     50.86 o 
  -9   2   3      914.69     1064.41     51.25 o 
  -8   2   3     5443.57     5764.41    148.54 o 
  -7   2   3       77.01      162.51     38.49 o 
  -6   2   3     7238.37     7588.18    163.78 o 
  -5   2   3     2038.06     2899.54     75.48 o 
  -4   2   3     2252.70     3581.98     86.15 o 
  -3   2   3      870.63     1371.50     42.55 o 
  -2   2   3     6037.95     9053.65    186.58 o 
  -1   2   3     2396.81     3450.90     76.87 o 
   0   2   3      868.91      585.12     46.19 o 
   1   2   3      612.65      660.90     31.21 o 
   2   2   3     2184.93     1966.31     61.20 o 
   3   2   3      263.78      400.81     28.87 o 
   4   2   3     4146.01     4481.37    126.37 o 
   5   2   3     1512.28     1675.78     65.16 o 
   6   2   3     9195.73     9339.28    256.35 o 
   7   2   3     1261.79     1249.41     78.91 o 
   8   2   3      368.89      377.92     48.09 o 
   9   2   3     2072.09     1950.38    125.11 o 
  10   2   3     1774.51     1701.46     92.55 o 
  11   2   3      388.29      380.16     51.78 o 
  12   2   3      921.17      750.75     82.72 o 
  13   2   3      452.48      417.01     68.42 o 
  14   2   3      249.26      254.00     84.93 o 
  15   2   3       49.25      165.53     88.54 o 
  16   2   3      565.79      438.84    142.43 o 
 -16   3   3      528.13      592.81    111.63 o 
 -15   3   3        3.10      -42.34     69.29 o 
 -14   3   3      865.60      771.73     72.96 o 
 -13   3   3       54.09        0.64     48.77 o 
 -12   3   3      425.19      384.92     94.31 o 
 -11   3   3       47.87       18.95     40.42 o 
 -10   3   3      541.46      585.12     50.48 o 
  -9   3   3       75.59      127.03     32.64 o 
  -8   3   3     5010.79     4965.89    163.60 o 
  -7   3   3      729.15      697.54     92.39 o 
  -6   3   3      298.95      342.08     27.54 o 
  -5   3   3     1417.32     1615.62     51.25 o 
  -4   3   3     4211.73     5380.23    119.63 o 
  -3   3   3     1314.91      526.91     34.65 o 
  -2   3   3     1561.66     3571.87     80.40 o 
  -1   3   3    10718.55    14128.45    282.00 o 
   1   3   3      207.04      162.88     20.28 o 
   2   3   3    11549.23    12499.16    303.42 o 
   3   3   3      232.87      372.30     22.73 o 
   4   3   3      185.04      128.34     28.87 o 
   5   3   3     3136.95     2978.34     84.69 o 
   6   3   3      145.33       68.37     33.94 o 
   7   3   3      398.12      381.79     94.31 o 
   8   3   3     5997.46     6496.54    203.66 o 
   9   3   3      504.15      540.40     75.06 o 
  10   3   3       60.93       99.62     44.85 o 
  11   3   3      210.06      226.04     58.10 o 
  12   3   3     1977.32     2001.91    188.62 o 
  13   3   3      128.65       86.71     51.50 o 
  14   3   3     1090.05     1339.61    157.83 o 
  15   3   3      241.13      254.06     96.24 o 
  16   3   3       64.98       38.49     84.69 o 
 -16   4   3       29.06      -34.65     80.84 o 
 -15   4   3      608.93      993.16    127.03 o 
 -14   4   3       14.32       46.19     65.44 o 
 -13   4   3      362.51      334.02     52.28 o 
 -12   4   3      298.05      295.79     44.40 o 
 -11   4   3      242.42      244.72     40.55 o 
 -10   4   3      256.28      276.33     34.06 o 
  -9   4   3     2790.91     2547.84    100.09 o 
  -8   4   3     1824.64     1863.63     67.30 o 
  -7   4   3       20.64      -21.44     21.44 o 
  -6   4   3     5102.23     6049.77    137.40 o 
  -5   4   3     2170.18     2520.87     69.32 o 
  -4   4   3      338.16      577.75     27.17 o 
  -3   4   3     5086.44     7484.20    155.02 o 
  -2   4   3     9488.20    10660.94    262.41 o 
  -1   4   3     2237.62     3152.70    130.88 o 
   0   4   3      127.52       48.12     16.33 o 
   1   4   3     2930.55     2952.06     82.72 o 
   2   4   3     8959.74     9295.87    231.32 o 
   3   4   3     5153.10     5492.00    150.90 o 
   4   4   3     2135.75     2081.31     56.97 o 
   5   4   3      449.67      437.01     29.71 o 
   6   4   3     1923.12     1934.52     59.92 o 
   7   4   3      737.99      779.45     59.67 o 
   8   4   3      396.11      417.29     67.37 o 
   9   4   3     1576.15     1463.08     76.68 o 
  10   4   3     1815.82     1903.46     96.97 o 
  11   4   3      690.56      807.39     72.14 o 
  12   4   3      399.76      386.79     76.99 o 
  13   4   3     1054.40      942.63     94.71 o 
  14   4   3       54.85       -7.70     65.44 o 
  15   4   3       28.06       61.59     76.99 o 
  16   4   3      203.92      150.13    127.03 o 
 -16   5   3      121.23      211.72     84.69 o 
 -15   5   3       43.13        0.00     57.74 o 
 -14   5   3       34.93      207.87     88.54 o 
 -13   5   3     1192.10     1302.85    103.94 o 
 -12   5   3       88.69      -20.04     45.32 o 
 -11   5   3      795.30      903.53     58.29 o 
 -10   5   3       66.09      113.54     67.37 o 
  -9   5   3     1329.88     1467.07    103.94 o 
  -8   5   3     1173.67     1328.83     55.09 o 
  -7   5   3     2544.51     2650.72     79.22 o 
  -6   5   3      444.92      578.93     31.84 o 
  -5   5   3     2961.99     2993.05    227.12 o 
  -4   5   3     2163.21     2235.08     70.46 o 
  -3   5   3     7144.81     8842.83    216.94 o 
  -2   5   3     6920.20     6263.05    238.67 o 
  -1   5   3     4167.78     3914.89    169.38 o 
   0   5   3      310.74      220.56     19.25 o 
   1   5   3     1581.49     1204.14    134.73 o 
   2   5   3      347.03      311.44     32.72 o 
   3   5   3     3149.03     3236.76    128.96 o 
   4   5   3        8.68       16.61     46.19 o 
   5   5   3     4312.18     3988.00     96.09 o 
   6   5   3       67.25       82.38     40.42 o 
   7   5   3     2203.71     2230.11    119.33 o 
   8   5   3      512.10      623.57     51.97 o 
   9   5   3     4036.46     4133.69    123.20 o 
  10   5   3      342.56      320.94     53.89 o 
  11   5   3     2734.85     3053.03    138.74 o 
  12   5   3      160.97      200.16     63.52 o 
  13   5   3      141.35      184.77     65.33 o 
  14   5   3       26.38       34.65     65.44 o 
  15   5   3      431.86      442.69    100.09 o 
  16   5   3       46.40      134.73    119.33 o 
 -16   6   3      102.30      -11.55     69.29 o 
 -15   6   3      788.45      708.30    103.94 o 
 -14   6   3      403.11      388.79     92.39 o 
 -13   6   3      264.82      200.79     47.02 o 
 -12   6   3      571.84      667.21    138.58 o 
 -11   6   3     1189.72     1179.75     81.02 o 
 -10   6   3      104.53       96.24     30.62 o 
  -9   6   3     2088.10     2001.79     84.69 o 
  -8   6   3      117.56      126.97     30.80 o 
  -7   6   3      446.58      454.61    115.48 o 
  -6   6   3     1172.89     1303.38    130.88 o 
  -5   6   3     7180.91     7318.47    193.22 o 
  -4   6   3      424.71      656.27     25.11 o 
  -3   6   3     4306.73     5077.42    204.02 o 
  -2   6   3     2900.16     2848.59    123.18 o 
  -1   6   3     4398.44     4209.56    198.25 o 
   0   6   3      635.17      754.34     36.57 o 
   1   6   3     2166.12     2174.36    179.00 o 
   2   6   3      420.02      518.83     53.89 o 
   3   6   3     7386.88     7858.65    206.87 o 
   4   6   3      255.52      277.38     28.87 o 
   5   6   3      810.86      817.77     80.84 o 
   6   6   3      383.04      435.56     30.20 o 
   7   6   3     4702.17     4973.74    128.20 o 
   8   6   3      232.03      261.99     30.99 o 
   9   6   3       90.12      100.41     40.42 o 
  10   6   3      434.08      381.88     46.03 o 
  11   6   3      483.95      560.28     84.69 o 
  12   6   3      230.88      131.43     41.32 o 
  13   6   3      495.33      519.68     65.44 o 
  14   6   3      338.31      300.26     61.59 o 
  15   6   3      342.75      288.71     65.44 o 
  16   6   3      148.42      150.13    127.03 o 
 -15   7   3       62.64      146.28     65.44 o 
 -14   7   3      208.78      211.72     76.99 o 
 -13   7   3      754.07      762.19     88.54 o 
 -12   7   3      188.98       91.93    152.05 o 
 -11   7   3      308.06      262.22     67.37 o 
 -10   7   3     1063.75     1137.21     74.20 o 
  -9   7   3      781.04      845.51     56.46 o 
  -8   7   3      431.81      392.07     59.67 o 
  -7   7   3     1228.32     1120.46     47.45 o 
  -6   7   3     1148.00     1199.11     67.37 o 
  -5   7   3       37.75      -42.34     42.34 o 
  -4   7   3     7765.04     7825.93    304.11 o 
  -3   7   3      198.51      207.87     50.04 o 
  -2   7   3     4314.60     5096.67    200.17 o 
  -1   7   3     4073.58     3635.21    103.01 o 
   0   7   3     3859.94     4503.29    148.20 o 
   1   7   3      802.35     1001.89     84.69 o 
   2   7   3     4682.51     4703.30    136.10 o 
   3   7   3     1579.59     1831.04     90.46 o 
   4   7   3      708.79      750.39     55.82 o 
   5   7   3      614.94      476.22    144.35 o 
   6   7   3     4239.62     4428.60    227.12 o 
   7   7   3      587.39      503.35     32.60 o 
   8   7   3     5811.21     6326.53    166.13 o 
   9   7   3     3035.70     3340.82    194.40 o 
  10   7   3      272.35      232.97     37.87 o 
  11   7   3      128.17       42.89     42.89 o 
  12   7   3      669.72      662.37    150.13 o 
  13   7   3      322.88      300.26     57.74 o 
  14   7   3      775.98      893.07     84.69 o 
  15   7   3      154.50      111.63     57.74 o 
  16   7   3      119.99       57.74     80.84 o 
 -14   8   3      517.08      434.99     73.14 o 
 -13   8   3      236.58      219.42     65.44 o 
 -12   8   3     1337.11     1553.01    155.90 o 
 -11   8   3       40.69      -34.43     34.43 o 
 -10   8   3     1373.57     1494.17    111.63 o 
  -9   8   3       44.31       36.89     24.92 o 
  -8   8   3      541.36      542.41     32.74 o 
  -7   8   3      325.27      341.27     17.32 o 
  -6   8   3     3549.62     3487.60    192.47 o 
  -5   8   3      104.04      115.48     46.19 o 
  -4   8   3      553.88      565.87     73.14 o 
  -3   8   3     3392.81     3479.90    169.38 o 
  -2   8   3     1826.85     1870.83    103.94 o 
  -1   8   3      231.06      229.70     50.04 o 
   0   8   3     3376.04     3364.99    104.56 o 
   1   8   3     1691.81     1671.63     76.99 o 
   2   8   3      805.05      854.18     51.97 o 
   3   8   3     2667.16     2767.32     92.07 o 
   4   8   3     2061.30     2351.78    171.30 o 
   5   8   3      452.46      427.09     31.31 o 
   6   8   3     2730.34     2793.23     81.61 o 
   7   8   3      201.92      161.94     36.57 o 
   8   8   3     1579.77     1404.53    138.58 o 
   9   8   3     1464.39     1449.32    157.83 o 
  10   8   3     1749.38     1908.42     79.53 o 
  11   8   3      318.21      287.99     41.32 o 
  12   8   3      526.71      538.39     55.09 o 
  13   8   3      407.53      396.49     76.99 o 
  14   8   3      547.10      623.61     69.29 o 
  15   8   3        0.87       65.44    103.94 o 
 -14   9   3      210.86      196.32     53.89 o 
 -13   9   3      719.99      781.44     53.89 o 
 -12   9   3      392.27      334.90     38.49 o 
 -11   9   3      136.04      164.06     25.78 o 
 -10   9   3      573.55      574.79     36.57 o 
  -9   9   3      332.13      323.19     32.72 o 
  -8   9   3      285.69      278.55     28.87 o 
  -7   9   3     2479.92     2540.64    177.07 o 
  -6   9   3      236.29      250.21     84.69 o 
  -5   9   3      154.21      192.47     57.74 o 
  -4   9   3     5129.92     5212.15    234.82 o 
  -3   9   3      644.23      750.64     73.14 o 
  -2   9   3      566.20      535.07     61.59 o 
  -1   9   3     1885.62     2045.27     68.42 o 
   0   9   3     2955.98     2676.52    157.83 o 
   1   9   3      239.19      181.01     24.50 o 
   2   9   3     4297.99     4752.04    138.74 o 
   3   9   3      653.46      470.71     36.13 o 
   4   9   3     1316.56     1066.54     59.67 o 
   5   9   3     1224.17     1227.06     53.89 o 
   6   9   3     1523.80     1430.87     69.29 o 
   7   9   3     1502.45     1686.05     62.89 o 
   8   9   3     2182.64     2520.96     94.31 o 
   9   9   3      109.22      122.16     44.27 o 
  10   9   3      444.00      450.67    113.56 o 
  11   9   3      178.96      170.44     39.21 o 
  12   9   3      352.68      292.56     50.04 o 
  13   9   3        5.73       23.10     38.49 o 
  14   9   3      198.38      238.67     61.59 o 
  15   9   3      378.25      304.11     84.69 o 
 -13  10   3      219.37      173.23     34.65 o 
 -12  10   3       62.34        7.70     23.10 o 
 -11  10   3      312.53      338.31     38.49 o 
 -10  10   3      291.68      286.17     18.87 o 
  -9  10   3     1015.60      823.78    138.58 o 
  -8  10   3      100.84      177.07     73.14 o 
  -7  10   3     1145.26     1027.80    127.03 o 
  -6  10   3     1417.62     1397.35    119.33 o 
  -5  10   3     2101.67     1905.48    127.03 o 
  -4  10   3      478.73      400.34     80.84 o 
  -3  10   3     2832.82     2556.03    150.13 o 
  -2  10   3     1663.68     2008.10     66.23 o 
  -1  10   3      188.53      178.29     28.87 o 
   0  10   3      637.13      719.39     63.52 o 
   1  10   3     1026.88     1119.53     54.24 o 
   2  10   3      799.13      855.33     47.11 o 
   3  10   3     2940.19     2982.72    155.90 o 
   4  10   3      650.05      745.30     48.09 o 
   5  10   3       31.48       26.34     18.13 o 
   6  10   3      353.02      388.72     30.62 o 
   7  10   3     3186.18     3362.22    102.57 o 
   8  10   3      551.56      560.99     35.53 o 
   9  10   3      377.66      367.31     35.74 o 
  10  10   3      348.40      375.42     35.93 o 
  11  10   3      156.97      114.01     46.19 o 
  12  10   3       95.13       96.24     46.19 o 
  13  10   3      941.68     1020.10     84.69 o 
  14  10   3       10.33        7.70     53.89 o 
 -12  11   3       11.13       26.95     11.55 o 
 -10  11   3      624.58      635.16    127.03 o 
  -9  11   3      130.27      215.57     88.54 o 
  -8  11   3       60.00       50.04     73.14 o 
  -7  11   3     1270.35     1170.23    119.33 o 
  -6  11   3       75.66       26.95     76.99 o 
  -5  11   3      308.40      296.41     69.29 o 
  -4  11   3      402.78      350.30     69.29 o 
  -3  11   3     1940.75     1874.68    138.58 o 
  -2  11   3      143.55      109.95     19.25 o 
  -1  11   3     6848.22     7683.26    205.53 o 
   0  11   3     1093.17      968.86     44.36 o 
   1  11   3     3025.70     3262.11    119.33 o 
   2  11   3      475.36      408.12     37.74 o 
   3  11   3      819.59      897.99     54.24 o 
   4  11   3      448.08      417.55     37.74 o 
   5  11   3     3557.81     3708.72    104.40 o 
   6  11   3     1286.23     1294.77     54.35 o 
   7  11   3     1951.29     1992.10     71.57 o 
   8  11   3      111.66       88.54     86.61 o 
   9  11   3     1378.70     1496.44    167.45 o 
  10  11   3      172.17      253.02     55.82 o 
  11  11   3      346.34      334.90     46.19 o 
  12  11   3        4.35        7.70     30.80 o 
  13  11   3        9.33       76.99     69.29 o 
 -10  12   3      153.65      157.83    107.78 o 
  -9  12   3     1188.57     1254.92    150.13 o 
  -8  12   3     1004.59      931.57    130.88 o 
  -7  12   3      606.84      681.35     92.39 o 
  -6  12   3       77.68       -3.85     65.44 o 
  -5  12   3     1331.79     1197.18    138.58 o 
  -4  12   3     1540.00     1636.02    130.88 o 
  -3  12   3     1617.51     1751.50    127.03 o 
  -2  12   3     1994.30     2125.36    100.09 o 
  -1  12   3      105.87      125.87     25.02 o 
   0  12   3     1466.25     1313.07     59.88 o 
   1  12   3      628.63      655.92     47.58 o 
   2  12   3      255.72      274.95     35.07 o 
   3  12   3     2633.60     2485.75    111.63 o 
   4  12   3     3973.09     4241.29    263.69 o 
   5  12   3     1199.83     1218.95     92.39 o 
   6  12   3      738.25      684.05     76.99 o 
   7  12   3      712.38      842.97     57.74 o 
   8  12   3       62.10      102.90     28.78 o 
   9  12   3       10.29      -19.25     25.02 o 
  10  12   3      915.78      886.97     86.61 o 
  11  12   3      134.60      204.02     34.65 o 
  12  12   3      311.06      265.61     42.34 o 
  -9  13   3      383.99      388.79    111.63 o 
  -8  13   3      563.39      654.41    111.63 o 
  -7  13   3      108.48      207.87     80.84 o 
  -6  13   3     1354.52     1062.45    142.43 o 
  -5  13   3       25.09       26.95     53.89 o 
  -4  13   3     1201.13     1266.47    119.33 o 
  -3  13   3      761.32      819.93    100.09 o 
  -2  13   3     3104.98     3144.98    169.38 o 
  -1  13   3     1995.72     2161.33     92.39 o 
   0  13   3      335.02      412.53     39.75 o 
   1  13   3      368.35      330.80     37.74 o 
   2  13   3     4688.30     4872.06    175.15 o 
   3  13   3      401.91      351.19     46.19 o 
   4  13   3      401.80      310.51     36.57 o 
   5  13   3       96.01       84.66     55.82 o 
   6  13   3     1981.27     2252.64     70.35 o 
   7  13   3       28.31       30.33     55.82 o 
   8  13   3     1053.74     1187.66     75.06 o 
   9  13   3      369.54      400.17     44.27 o 
  10  13   3        5.24      -19.25     19.25 o 
  11  13   3       49.41       -3.85     30.80 o 
  -9  14   3       81.32      115.48     92.39 o 
  -8  14   3      505.43      434.99    111.63 o 
  -7  14   3      271.41      130.88    115.48 o 
  -6  14   3     1378.94     1393.50    150.13 o 
  -5  14   3      280.93      254.06     76.99 o 
  -4  14   3      205.92      100.09     69.29 o 
  -3  14   3      591.86      569.72    100.09 o 
  -2  14   3     1225.06     1159.31     53.93 o 
  -1  14   3      724.38      737.56     51.88 o 
   0  14   3     2217.10     2254.08    132.81 o 
   1  14   3     2897.50     3282.71    122.40 o 
   2  14   3      372.82      415.55     42.12 o 
   3  14   3      367.24      403.34     88.54 o 
   4  14   3      642.16      633.08     47.45 o 
   5  14   3      342.77      340.79     55.82 o 
   6  14   3      993.42     1191.08    107.78 o 
   7  14   3      485.38      337.28     32.72 o 
   8  14   3      497.87      526.27     84.69 o 
   9  14   3     1175.30     1259.44     57.56 o 
  10  14   3      604.15      631.31     46.19 o 
  -8  15   3      498.91      519.68    130.88 o 
  -7  15   3     1031.19     1093.24    138.58 o 
  -6  15   3      100.49      130.88     80.84 o 
  -5  15   3      693.59      700.60    107.78 o 
  -4  15   3      319.74      438.84    103.94 o 
  -3  15   3      378.06      469.63     96.24 o 
  -2  15   3        0.05      -46.19     46.19 o 
  -1  15   3      623.50      570.74     46.19 o 
   0  15   3      815.09      826.64     75.06 o 
   1  15   3      247.57      205.66     38.84 o 
   2  15   3      262.83      335.82     59.67 o 
   3  15   3        9.34       18.63     33.30 o 
   4  15   3       84.67       37.44     38.49 o 
   5  15   3      807.37      798.42     42.46 o 
   6  15   3      323.92      303.64     32.44 o 
   7  15   3      189.25      133.60     28.87 o 
   8  15   3      201.38      252.29     50.04 o 
   9  15   3      192.25      200.17     26.95 o 
  -7  16   3      598.76      465.78    111.63 o 
  -6  16   3      315.86      454.23    111.63 o 
  -5  16   3     1767.98     1963.22    204.02 o 
  -4  16   3       19.52      -53.89     96.24 o 
  -3  16   3     1866.59     1863.13    165.53 o 
  -2  16   3        5.18        6.47     34.65 o 
  -1  16   3      592.76      676.36     51.78 o 
   0  16   3      222.96      191.00     36.67 o 
   1  16   3     3278.64     3242.36    157.83 o 
   2  16   3      521.46      479.53     51.72 o 
   3  16   3      737.49      531.47     53.40 o 
   4  16   3       16.97       -8.18     35.04 o 
   5  16   3      135.96      130.03     28.59 o 
   6  16   3       12.30       26.95     32.72 o 
   7  16   3     2013.90     2289.99    150.13 o 
   8  16   3       12.88        0.69     51.97 o 
  -7  17   3      973.15     1085.54    146.28 o 
  -6  17   3      645.24      554.32    150.13 o 
  -5  17   3      766.56      669.80    150.13 o 
  -4  17   3      252.83      130.88    103.94 o 
  -3  17   3      640.91      839.18    134.73 o 
  -2  17   3      507.49      492.89    103.94 o 
  -1  17   3      808.62      791.46     61.18 o 
   0  17   3        5.44       34.65     33.94 o 
   1  17   3        1.93       30.33     33.94 o 
   2  17   3      512.00      464.54     47.11 o 
   3  17   3       11.63       21.65     29.71 o 
   4  17   3      123.62      257.04     98.16 o 
   5  17   3      136.55      145.59     30.80 o 
   6  17   3      421.84      391.66     33.09 o 
   7  17   3      101.68      118.09     18.93 o 
  -6  18   3      203.27       46.19     96.24 o 
  -5  18   3      428.30      646.71    111.63 o 
  -4  18   3       50.74      -19.25    111.63 o 
  -3  18   3       86.33      161.68    103.94 o 
  -2  18   3     1250.18     1289.56    150.13 o 
  -1  18   3       86.41       70.11     50.04 o 
   0  18   3      230.62      234.63     47.58 o 
   1  18   3      105.13      164.47     57.74 o 
   2  18   3      331.89      300.92     48.37 o 
   3  18   3      304.61      255.28     48.77 o 
   4  18   3     1030.93     1017.74     81.14 o 
   5  18   3      184.07      178.58     29.09 o 
   6  18   3      361.12      479.37     46.91 o 
   7  18   3      207.72      327.20    142.43 o 
  -5  19   3       49.97       15.40     80.84 o 
  -4  19   3      364.27      396.49    134.73 o 
  -3  19   3      432.73      381.10    103.94 o 
  -2  19   3      412.59      423.44     38.20 o 
  -1  19   3        8.81       31.06     36.13 o 
   0  19   3       60.74       34.02     42.12 o 
   1  19   3      171.38      130.53     44.85 o 
   2  19   3      765.63      711.90     63.92 o 
   3  19   3       30.86       23.39     48.96 o 
   4  19   3      104.57       79.56     34.43 o 
   5  19   3       84.57      184.77     96.24 o 
   6  19   3      950.32      827.63    142.43 o 
  -4  20   3       34.11       57.74    123.18 o 
  -3  20   3     1132.18      920.02    142.43 o 
  -2  20   3      410.31      304.11     96.24 o 
  -1  20   3      128.22       88.54     69.29 o 
   0  20   3      506.12      488.32     76.99 o 
   1  20   3      293.35      371.38     55.35 o 
   2  20   3       91.56      130.92     51.97 o 
   3  20   3      224.95      123.18    103.94 o 
   4  20   3      638.38      600.51    123.18 o 
   5  20   3      195.74      -69.29    127.03 o 
  -3  21   3      221.63      242.52     92.39 o 
  -2  21   3       75.64       92.39    115.48 o 
  -1  21   3      841.07      681.35    111.63 o 
   4  21   3      237.81       76.99     92.39 o 
  -3 -22   4       29.60       -2.93     59.81 o 
  -2 -22   4      281.86      368.38     72.09 o 
  -1 -22   4       15.38      -73.14     73.14 o 
  -6 -21   4      261.79      268.95    202.10 o 
  -5 -21   4      225.82      209.83    150.13 o 
  -4 -21   4      385.35      301.82     77.53 o 
  -3 -21   4       77.37      102.92     76.99 o 
  -2 -21   4      499.08      639.01    103.94 o 
  -1 -21   4       40.79       23.10     61.59 o 
   0 -21   4      158.31      215.57     84.69 o 
   1 -21   4       70.14       92.39     84.69 o 
   3 -21   4       77.16      111.63     88.54 o 
   4 -21   4      119.64      138.58     80.84 o 
   5 -21   4      130.12      138.58     96.24 o 
  -7 -20   4      148.17      193.04     98.96 o 
  -6 -20   4      157.86       76.04     88.18 o 
  -5 -20   4      225.57      264.42     92.39 o 
  -4 -20   4      634.68      673.51     98.96 o 
  -3 -20   4      225.95      144.72     62.89 o 
  -2 -20   4      418.99      431.14     96.24 o 
  -1 -20   4      332.48      354.15     84.69 o 
   0 -20   4      200.44      183.56     39.06 o 
   1 -20   4       18.02        0.47     41.96 o 
   2 -20   4       67.15       82.76     71.21 o 
   3 -20   4      102.24       65.44     96.24 o 
   4 -20   4        4.61      138.58     73.14 o 
   5 -20   4       45.16      146.28     88.54 o 
   6 -20   4      457.95      542.77    150.13 o 
   7 -20   4       11.93       15.40     84.69 o 
  -9 -19   4       93.59      119.40     81.52 o 
  -8 -19   4      126.68      173.89    163.60 o 
  -7 -19   4      242.58      281.01     76.22 o 
  -6 -19   4       80.73      213.29     72.89 o 
  -5 -19   4      558.30      625.96     90.91 o 
  -4 -19   4      108.26      136.16     58.10 o 
  -3 -19   4      187.56      186.14     65.44 o 
  -2 -19   4      740.66      958.51    107.78 o 
  -1 -19   4      503.78      528.95     52.45 o 
   0 -19   4      176.40      114.34     33.18 o 
   1 -19   4      487.66      534.23     57.34 o 
   2 -19   4        6.09      -39.83     78.91 o 
   3 -19   4      176.82      160.04     48.12 o 
   4 -19   4      379.22      353.98     51.25 o 
   5 -19   4      909.50      808.38    127.03 o 
   6 -19   4       49.10       53.89     80.84 o 
   7 -19   4      429.12      727.55    157.83 o 
   8 -19   4       82.68      246.36    111.63 o 
 -10 -18   4      158.56      141.02    194.40 o 
  -9 -18   4      347.07      141.88     92.39 o 
  -8 -18   4      131.28       75.60     63.92 o 
  -7 -18   4      251.00      336.32     80.26 o 
  -6 -18   4      296.63      374.34     74.52 o 
  -5 -18   4       56.64       10.45     59.92 o 
  -4 -18   4      145.76      255.35     69.37 o 
  -3 -18   4     1239.65     1294.37    146.28 o 
  -2 -18   4      361.94      342.05    103.94 o 
  -1 -18   4      221.07      161.97     65.44 o 
   0 -18   4      161.32      138.58     44.84 o 
   1 -18   4       27.12       93.62     37.82 o 
   2 -18   4      782.66      739.09    219.42 o 
   3 -18   4     1296.59     1351.01    121.26 o 
   4 -18   4        6.21        7.70     38.11 o 
   5 -18   4      570.24      461.57     84.69 o 
   6 -18   4       26.37       -3.85    103.94 o 
   7 -18   4      303.71      281.01    103.94 o 
   8 -18   4       16.18      -65.44     76.99 o 
   9 -18   4      509.47      644.07    113.56 o 
  10 -18   4       17.00       38.49     84.38 o 
 -11 -17   4      352.30      269.68     97.54 o 
 -10 -17   4        2.78       89.67    142.43 o 
  -9 -17   4        7.46      115.48     76.22 o 
  -8 -17   4       79.01       26.95     63.58 o 
  -7 -17   4       31.67      -66.23     66.23 o 
  -6 -17   4       25.85       34.65     96.24 o 
  -5 -17   4       43.50      -12.41     69.29 o 
  -4 -17   4     1228.67     1250.14    107.49 o 
  -3 -17   4      259.10      191.72     61.59 o 
  -2 -17   4      861.60      913.73     35.93 o 
  -1 -17   4      328.69      353.30     39.06 o 
   0 -17   4      895.24      907.16    117.41 o 
   1 -17   4     1092.81     1070.48     92.39 o 
   2 -17   4      694.92      669.71     59.88 o 
   3 -17   4       24.30       29.71     43.30 o 
   4 -17   4      330.21      508.13    100.09 o 
   5 -17   4      629.70      696.79     60.84 o 
   6 -17   4       88.32       73.14     73.14 o 
   7 -17   4      448.73      612.06    107.78 o 
   8 -17   4      652.60      781.44    138.58 o 
   9 -17   4       12.68      -50.60     65.16 o 
  10 -17   4      370.88      446.42     90.43 o 
  11 -17   4      186.76      739.09    188.62 o 
 -11 -16   4       15.59       10.78     83.28 o 
 -10 -16   4      259.17      215.57     81.66 o 
  -9 -16   4       42.95       90.97    107.78 o 
  -8 -16   4      162.55      125.36     70.26 o 
  -7 -16   4       58.07       84.15     65.47 o 
  -6 -16   4     1455.74     1456.76    230.97 o 
  -5 -16   4      341.36      473.83     65.16 o 
  -4 -16   4     2676.50     2622.98    319.50 o 
  -3 -16   4      238.42      210.49     65.44 o 
  -2 -16   4      578.69      554.08     28.87 o 
  -1 -16   4      142.62      145.78     26.23 o 
   0 -16   4     2960.08     2989.74    117.82 o 
   1 -16   4      643.73      673.65     61.02 o 
   2 -16   4      316.10      221.39     53.89 o 
   3 -16   4        1.69      -40.74     65.44 o 
   4 -16   4       17.01       29.80     36.67 o 
   5 -16   4       21.44       33.88     34.65 o 
   6 -16   4      760.47      808.38     96.24 o 
   7 -16   4      309.43      346.45    111.63 o 
   8 -16   4      405.38      227.12    115.48 o 
   9 -16   4       49.18       25.26     75.84 o 
  10 -16   4      188.89      231.28    113.56 o 
  11 -16   4       42.16       76.78     74.82 o 
 -12 -15   4       92.24       85.31     84.25 o 
 -11 -15   4      337.06      587.99    100.60 o 
 -10 -15   4       19.17       -2.60     58.47 o 
  -9 -15   4      156.43      154.52     67.40 o 
  -8 -15   4       91.67       99.52     55.75 o 
  -7 -15   4      316.17      352.55    109.71 o 
  -6 -15   4       85.14       50.39     59.14 o 
  -5 -15   4      649.63      820.17    117.41 o 
  -4 -15   4      141.35      104.79     48.09 o 
  -3 -15   4       91.16       59.67     46.19 o 
  -2 -15   4     1959.47     1942.48    215.57 o 
  -1 -15   4      725.33      769.54     48.96 o 
   0 -15   4      420.61      372.47     41.30 o 
   1 -15   4      655.91      605.70    132.81 o 
   2 -15   4     1299.50     1183.69     72.09 o 
   3 -15   4       56.84       62.09     59.67 o 
   4 -15   4      284.46      374.35     38.84 o 
   5 -15   4       71.12       93.05     76.99 o 
   6 -15   4      283.09      277.16     76.99 o 
   7 -15   4      502.99      450.39     96.24 o 
   8 -15   4      843.20      846.88    119.33 o 
   9 -15   4       43.11        7.98     92.39 o 
  10 -15   4      951.46     1068.16    112.94 o 
  11 -15   4      231.43      341.73    128.96 o 
  12 -15   4       55.24        6.26     74.91 o 
 -13 -14   4      439.70      173.62    105.86 o 
 -12 -14   4        2.43      -18.38     78.11 o 
 -11 -14   4       39.79       37.11     67.89 o 
 -10 -14   4      128.15      190.29     71.79 o 
  -9 -14   4      781.82      761.10     98.16 o 
  -8 -14   4      647.69      533.14    127.03 o 
  -7 -14   4      918.47      950.26     89.70 o 
  -6 -14   4       54.00      -14.49     82.76 o 
  -5 -14   4      187.54      109.71     63.52 o 
  -4 -14   4     2072.67     2086.51    111.20 o 
  -3 -14   4     1432.51     1397.35     89.70 o 
  -2 -14   4      312.62      441.12     42.34 o 
  -1 -14   4     1401.28     1244.22     61.02 o 
   0 -14   4      696.02      663.77     59.67 o 
   1 -14   4      125.03       75.59     29.57 o 
   2 -14   4     1574.29     1618.85    121.26 o 
   3 -14   4      153.89      159.71     46.19 o 
   4 -14   4      262.35      327.86     40.11 o 
   5 -14   4      203.06      150.44     51.97 o 
   6 -14   4      185.20      288.71     80.84 o 
   7 -14   4      674.76      762.19    107.78 o 
   8 -14   4      131.11       42.34     73.14 o 
   9 -14   4      481.63      431.00     74.52 o 
  10 -14   4       36.37      -28.76    117.41 o 
  11 -14   4      203.97      140.90     71.17 o 
  12 -14   4      184.01      134.73     84.73 o 
  13 -14   4       73.67       52.18     84.17 o 
 -13 -13   4      157.80       50.04    111.60 o 
 -12 -13   4       21.07       69.29     76.87 o 
 -11 -13   4     1148.32     1422.44    133.04 o 
 -10 -13   4       13.93      -32.72     59.88 o 
  -9 -13   4      881.84      764.22    219.42 o 
  -8 -13   4      581.21      485.69     82.76 o 
  -7 -13   4     1165.79     1448.38    100.75 o 
  -6 -13   4      336.27      410.91     84.69 o 
  -5 -13   4      780.41      792.12     68.29 o 
  -4 -13   4      474.52      441.79     59.70 o 
  -3 -13   4     1304.64     1158.24     74.82 o 
  -2 -13   4      300.02      232.06     44.27 o 
  -1 -13   4      643.57      644.47     41.96 o 
   0 -13   4      156.52      145.62     34.89 o 
   1 -13   4     3056.55     3034.16    161.68 o 
   2 -13   4      224.87      213.04     57.74 o 
   3 -13   4      190.30      232.18     65.44 o 
   4 -13   4      795.38      807.15     49.81 o 
   5 -13   4     3115.09     3021.68    126.71 o 
   6 -13   4      233.51      381.10     96.24 o 
   7 -13   4     1586.91     1901.63    165.53 o 
   8 -13   4      254.75      257.91     80.84 o 
   9 -13   4       32.74       25.50     67.37 o 
  10 -13   4      486.20      568.67    100.09 o 
  11 -13   4      954.89      932.58    106.16 o 
  12 -13   4      102.96      169.38     96.97 o 
  13 -13   4      285.98      255.17     97.99 o 
 -14 -12   4       24.21      128.80    123.18 o 
 -13 -12   4      266.63      229.88    132.81 o 
 -12 -12   4      428.84      301.08     82.19 o 
 -11 -12   4       19.07      -14.35     76.99 o 
 -10 -12   4      706.42      712.49     82.72 o 
  -9 -12   4      686.65      704.43     81.66 o 
  -8 -12   4      177.08      152.05     86.61 o 
  -7 -12   4      821.23      639.42    119.33 o 
  -6 -12   4      429.37      365.88     61.59 o 
  -5 -12   4        7.75        5.13     61.59 o 
  -4 -12   4      212.76      189.59     42.54 o 
  -3 -12   4     1357.79     1286.74     67.89 o 
  -2 -12   4     1059.13     1052.71     35.30 o 
  -1 -12   4     1045.12     1028.10     50.56 o 
   0 -12   4     1102.34     1042.54     51.50 o 
   1 -12   4     1368.45     1430.13     68.05 o 
   2 -12   4     2308.84     2283.41     89.70 o 
   3 -12   4     3758.95     3548.13    124.86 o 
   4 -12   4     1201.34      944.22    100.09 o 
   5 -12   4     1901.24     1677.35    165.53 o 
   6 -12   4     1084.86      950.81    119.33 o 
   7 -12   4      741.34      538.92     88.54 o 
   8 -12   4      126.28      234.82     73.14 o 
   9 -12   4      739.87      610.90    132.81 o 
  10 -12   4      128.92      153.59     63.38 o 
  11 -12   4       54.62      173.95     65.16 o 
  12 -12   4      237.29      341.35     81.89 o 
  13 -12   4       61.90       49.10     66.31 o 
  14 -12   4        3.77      -76.71     76.71 o 
 -14 -11   4      539.39      526.38    101.83 o 
 -13 -11   4      224.68      206.33    142.43 o 
 -12 -11   4      258.70      254.06    161.68 o 
 -11 -11   4      333.38      501.21     74.82 o 
 -10 -11   4      121.97      -74.82     74.82 o 
  -9 -11   4      103.38       17.27     47.58 o 
  -8 -11   4     1400.33     1605.30    159.75 o 
  -7 -11   4       14.96      -12.42     42.12 o 
  -6 -11   4      284.12      330.30     49.00 o 
  -5 -11   4      489.64      523.92     58.10 o 
  -4 -11   4     1464.59     1551.82     83.86 o 
  -3 -11   4     1877.51     1979.25     90.91 o 
  -2 -11   4     6039.36     5560.25    165.53 o 
  -1 -11   4     1058.69     1000.86     46.03 o 
   0 -11   4      957.65     1066.05     53.63 o 
   1 -11   4     1341.99     1336.82     58.10 o 
   2 -11   4     2831.14     2653.29     96.37 o 
   3 -11   4      517.48      541.29     43.30 o 
   4 -11   4     4891.90     4944.13    154.51 o 
   5 -11   4     2451.43     2127.09     90.43 o 
   6 -11   4      109.12       -3.85     50.04 o 
   7 -11   4     1164.27     1058.60    100.09 o 
   8 -11   4     2056.88     1954.64    110.21 o 
   9 -11   4       98.57       95.72     50.30 o 
  10 -11   4      625.87      563.73     72.64 o 
  11 -11   4      198.88      247.61     45.66 o 
  12 -11   4      100.55       94.20     55.82 o 
  13 -11   4      101.43      218.61    163.60 o 
  14 -11   4      219.47      246.93     82.99 o 
 -15 -10   4       12.98        5.27     93.10 o 
 -14 -10   4       42.27       84.10     79.44 o 
 -13 -10   4      133.12      165.18     88.72 o 
 -12 -10   4      540.47      681.10     92.07 o 
 -11 -10   4      295.64      247.21     67.40 o 
 -10 -10   4      731.94      687.15     80.84 o 
  -9 -10   4      126.37       61.38     50.30 o 
  -8 -10   4      367.69      361.17     59.88 o 
  -7 -10   4       70.24      145.44    127.03 o 
  -6 -10   4     1288.36     1392.17     84.25 o 
  -5 -10   4      304.97      356.20     49.00 o 
  -4 -10   4     7072.80     6770.07    203.28 o 
  -3 -10   4       19.49       31.22     33.18 o 
  -2 -10   4     2093.55     2040.02     57.74 o 
  -1 -10   4      253.46      213.62     28.87 o 
   0 -10   4     3162.45     3191.69     99.32 o 
   1 -10   4     1523.15     1659.64     69.37 o 
   2 -10   4     3278.84     2804.20     95.15 o 
   3 -10   4     1481.49     1661.25     66.65 o 
   4 -10   4      178.07       67.37     40.42 o 
   5 -10   4      896.71      873.17     82.76 o 
   6 -10   4     3731.53     4122.76    227.12 o 
   7 -10   4        8.66       69.29     61.59 o 
   8 -10   4      739.55      724.27    211.72 o 
   9 -10   4      474.40      506.84     63.58 o 
  10 -10   4      626.94      582.41     80.44 o 
  11 -10   4      466.27      389.06     73.14 o 
  12 -10   4     1675.96     1995.39    236.74 o 
  13 -10   4      195.16      144.18     88.72 o 
  14 -10   4       15.94      -58.35     77.54 o 
  15 -10   4      397.21      663.60    115.66 o 
 -15  -9   4      102.62      243.22     86.77 o 
 -14  -9   4      282.43      369.92     86.98 o 
 -13  -9   4      570.32      481.83     71.10 o 
 -12  -9   4      100.09       71.17     26.39 o 
 -11  -9   4      729.13      798.76     56.02 o 
 -10  -9   4      110.38       65.32     22.46 o 
  -9  -9   4      739.59      674.60     69.37 o 
  -8  -9   4      243.98      190.23     48.77 o 
  -7  -9   4      386.64      414.18     56.23 o 
  -6  -9   4      756.74      785.68     66.65 o 
  -5  -9   4     7532.63     7569.87    233.90 o 
  -4  -9   4      395.73      429.41     44.85 o 
  -3  -9   4      110.79       38.49     29.94 o 
  -2  -9   4     2484.99     2401.24     88.54 o 
  -1  -9   4     1963.51     1848.99     67.40 o 
   0  -9   4     1536.11     1401.17     76.99 o 
   1  -9   4     4463.24     4586.63    133.29 o 
   2  -9   4     1354.56     1406.50     63.52 o 
   3  -9   4      335.37      355.79     88.54 o 
   4  -9   4      502.53      496.18     46.19 o 
   5  -9   4      677.67      488.88     65.44 o 
   6  -9   4      604.85      754.49     84.69 o 
   7  -9   4     2592.12     2094.10    150.13 o 
   8  -9   4      321.52      290.90     48.09 o 
   9  -9   4       22.55       38.49     46.99 o 
  10  -9   4      523.02      551.92     46.99 o 
  11  -9   4      167.65      124.31     34.65 o 
  12  -9   4       12.21        6.42     30.99 o 
  13  -9   4      137.09      101.75     39.00 o 
  14  -9   4      445.86      382.96     95.15 o 
  15  -9   4       47.91      -25.28     97.98 o 
 -15  -8   4      182.19      200.17    123.18 o 
 -14  -8   4      115.72      104.57    132.81 o 
 -13  -8   4      692.88      717.26     54.57 o 
 -12  -8   4      136.13       60.98     75.06 o 
 -11  -8   4      181.40      205.42     32.07 o 
 -10  -8   4      372.45      420.21     88.54 o 
  -9  -8   4      261.76      223.99     25.28 o 
  -8  -8   4     1573.50     1565.43     57.38 o 
  -7  -8   4      485.85      558.56     42.34 o 
  -6  -8   4      123.09      120.66     39.40 o 
  -5  -8   4      230.78      185.50     50.04 o 
  -4  -8   4     1069.15     1020.61    115.48 o 
  -3  -8   4     2276.03     1873.71     80.26 o 
  -2  -8   4       58.81       54.51     11.06 o 
  -1  -8   4     2843.75     2638.50     81.12 o 
   0  -8   4      611.67      776.09     38.84 o 
   1  -8   4     5168.33     4919.30    379.17 o 
   2  -8   4      862.44      996.43     46.27 o 
   3  -8   4    12278.56    11769.40    305.99 o 
   4  -8   4     1039.53     1011.12    111.63 o 
   5  -8   4     2582.82     2575.28    146.28 o 
   6  -8   4     2424.16     2425.15    153.98 o 
   7  -8   4     2463.48     2325.07    142.43 o 
   8  -8   4      804.17      760.06     63.92 o 
   9  -8   4     2522.50     2201.95    111.20 o 
  10  -8   4        9.27       40.07     32.72 o 
  11  -8   4      198.55      316.22     42.55 o 
  12  -8   4      148.39      146.78    107.78 o 
  13  -8   4      563.33      694.57     62.89 o 
  14  -8   4      134.58       42.34    211.72 o 
  15  -8   4      566.16      450.47    103.33 o 
 -16  -7   4       35.94      127.03    130.88 o 
 -15  -7   4      161.69      -34.65    153.98 o 
 -14  -7   4      327.24      325.49     67.37 o 
 -13  -7   4      298.17      351.85     51.97 o 
 -12  -7   4      137.03       97.20     57.74 o 
 -11  -7   4      994.71     1071.72     67.73 o 
 -10  -7   4       28.50        5.25     32.72 o 
  -9  -7   4     1456.95     1549.67     76.99 o 
  -8  -7   4     1527.76     1463.22     82.76 o 
  -7  -7   4      364.54      448.37     28.38 o 
  -6  -7   4      197.65      313.68     86.61 o 
  -5  -7   4     2212.06     1696.96     47.45 o 
  -4  -7   4      401.11      351.97     73.14 o 
  -3  -7   4     2582.56     2319.66     51.97 o 
  -2  -7   4     1799.64     1963.74     41.64 o 
  -1  -7   4      287.94      254.99     40.42 o 
   0  -7   4     2484.10     2639.55     92.39 o 
   1  -7   4     7587.12     6547.91    176.93 o 
   2  -7   4      207.11      121.18     27.72 o 
   3  -7   4     1005.34      991.35     47.58 o 
   4  -7   4     4004.34     3833.70    118.93 o 
   5  -7   4      760.40      596.66     69.29 o 
   6  -7   4     1112.37     1143.29     88.54 o 
   7  -7   4     2635.01     2338.97    111.63 o 
   8  -7   4     4462.42     4364.51    157.80 o 
   9  -7   4       91.83       84.69     30.99 o 
  10  -7   4        4.14       13.47     23.73 o 
  11  -7   4     2287.91     2303.29    140.50 o 
  12  -7   4       89.61       53.41     32.26 o 
  13  -7   4       81.06       71.09     42.34 o 
  14  -7   4       69.88       13.12     58.23 o 
  15  -7   4       21.94       18.38     61.79 o 
  16  -7   4       87.21      211.72    130.88 o 
 -16  -6   4      460.35      388.79    142.43 o 
 -15  -6   4       69.78      -53.89     88.54 o 
 -14  -6   4      434.96      409.15     88.54 o 
 -13  -6   4       14.79       13.65     65.44 o 
 -12  -6   4      435.64      430.40     41.60 o 
 -11  -6   4      166.38      152.64     29.57 o 
 -10  -6   4      127.98      134.83     32.64 o 
  -9  -6   4      706.78      741.43     73.14 o 
  -8  -6   4      690.25      820.22     41.32 o 
  -7  -6   4       92.24       77.13     40.42 o 
  -6  -6   4     2504.39     2378.96     71.10 o 
  -5  -6   4      481.34      392.64     21.63 o 
  -4  -6   4      440.34      478.56     21.63 o 
  -3  -6   4     1897.82     1819.60     46.19 o 
  -2  -6   4      438.42      443.69     17.96 o 
  -1  -6   4     4469.12     4171.47     81.52 o 
   0  -6   4     7877.78     6939.26    186.44 o 
   1  -6   4      212.70      147.53     26.95 o 
   2  -6   4     4209.81     4059.27    123.83 o 
   3  -6   4        8.35      -18.23     25.75 o 
   4  -6   4     2435.36     2201.98    182.85 o 
   5  -6   4     2466.71     2371.26    130.88 o 
   6  -6   4     1875.70     1924.72    119.33 o 
   7  -6   4     1625.21     1519.45     79.44 o 
   8  -6   4     1638.26     1647.55    113.56 o 
   9  -6   4     1050.54     1044.04     54.11 o 
  10  -6   4     1215.49     1120.65     58.29 o 
  11  -6   4      362.64      378.11     63.52 o 
  12  -6   4     1624.59     1790.96     98.16 o 
  13  -6   4      681.87      698.72     55.94 o 
  14  -6   4       63.61        1.92     39.75 o 
  15  -6   4       48.28       57.32     59.81 o 
  16  -6   4      245.02      296.41    138.58 o 
 -15  -5   4       41.23       90.08     55.94 o 
 -14  -5   4      539.81      440.13     61.02 o 
 -13  -5   4       50.16       52.38     48.12 o 
 -12  -5   4      287.12      280.54     43.30 o 
 -11  -5   4      740.82      794.09     53.03 o 
 -10  -5   4      475.30      413.48     36.95 o 
  -9  -5   4       45.90       26.95     24.10 o 
  -8  -5   4     5085.32     4869.51    136.02 o 
  -7  -5   4       48.22       53.08     23.28 o 
  -6  -5   4     3178.17     3062.01     81.61 o 
  -5  -5   4     1312.77      802.74     35.55 o 
  -4  -5   4     1029.00      541.86     55.82 o 
  -3  -5   4     1695.43     2639.96     88.54 o 
  -2  -5   4    14059.42    12430.64    209.66 o 
  -1  -5   4     2896.14     2935.61     96.24 o 
   0  -5   4     1555.80     1472.13     55.82 o 
   1  -5   4      248.67      247.71     27.72 o 
   2  -5   4      987.76      820.27     41.60 o 
   3  -5   4     2096.61     2004.12     73.34 o 
   4  -5   4     8925.76     8722.85    323.35 o 
   5  -5   4      966.66     1108.64     96.24 o 
   6  -5   4     1638.43     1485.89    100.09 o 
   7  -5   4      930.74      972.03     50.04 o 
   8  -5   4     6991.13     6855.13    166.13 o 
   9  -5   4      613.00      646.17     43.08 o 
  10  -5   4     1050.92     1157.85     63.52 o 
  11  -5   4       75.09       82.49     33.65 o 
  12  -5   4      752.54      846.67     55.94 o 
  13  -5   4       56.61       76.22     42.34 o 
  14  -5   4      459.95      442.44     71.21 o 
  15  -5   4        5.47       61.59    103.94 o 
  16  -5   4      173.43      200.17    123.18 o 
 -16  -4   4      106.16      211.72    157.83 o 
 -15  -4   4      118.50       92.39     60.12 o 
 -14  -4   4      554.30      591.10     64.65 o 
 -13  -4   4      370.97      316.33     57.34 o 
 -12  -4   4      384.64      369.88     51.97 o 
 -11  -4   4       46.29       69.84     28.87 o 
 -10  -4   4     1103.83     1067.37     73.14 o 
  -9  -4   4     1987.67     1832.77     64.65 o 
  -8  -4   4      669.80      573.32     88.54 o 
  -7  -4   4     3065.98     2789.64     79.74 o 
  -6  -4   4     1282.54     1801.77    209.79 o 
  -5  -4   4     2310.67     2657.98     72.79 o 
  -4  -4   4      399.67      327.56     33.94 o 
  -3  -4   4     1363.21      653.63     40.42 o 
  -2  -4   4       91.55       -6.32     59.67 o 
  -1  -4   4     6970.43     7660.01    137.15 o 
   0  -4   4     6443.26     7387.44    134.60 o 
   1  -4   4     5387.46     4782.94    103.22 o 
   2  -4   4     1118.99      743.68     65.44 o 
   3  -4   4     2229.92     2238.81     77.54 o 
   4  -4   4     3602.82     3649.28    153.98 o 
   5  -4   4      398.62      296.41     19.25 o 
   6  -4   4     1613.63     1648.11     49.51 o 
   7  -4   4      152.59      197.88     32.72 o 
   8  -4   4     2315.36     2336.72     92.39 o 
   9  -4   4     2933.06     2866.86     81.52 o 
  10  -4   4      856.69      703.71     39.40 o 
  11  -4   4      196.03      163.55     26.81 o 
  12  -4   4     1714.62     2038.89    119.33 o 
  13  -4   4      699.23      723.89     48.77 o 
  14  -4   4      215.43      198.06     96.24 o 
  15  -4   4      289.99      222.31     70.61 o 
  16  -4   4      302.22      150.13    119.33 o 
 -16  -3   4      100.95      134.73    146.28 o 
 -15  -3   4      327.73      377.50     74.91 o 
 -14  -3   4      223.38      185.40     58.47 o 
 -13  -3   4      173.01      158.33     78.91 o 
 -12  -3   4       53.93        1.85     33.30 o 
 -11  -3   4       87.50       58.98     40.57 o 
 -10  -3   4       57.90       82.68     31.21 o 
  -9  -3   4      809.37      747.32     42.12 o 
  -8  -3   4     1099.74      996.44     43.30 o 
  -7  -3   4     1343.37     1372.84     50.56 o 
  -6  -3   4      593.54      529.17     35.55 o 
  -5  -3   4     8287.27     6323.79    207.87 o 
  -4  -3   4     2129.27     1147.72     39.06 o 
  -2  -3   4     9287.66    10523.86    214.34 o 
  -1  -3   4     6536.36     6889.13    145.98 o 
   0  -3   4     3307.44     3388.41     77.51 o 
   1  -3   4     7672.48     7275.46    148.11 o 
   2  -3   4     1450.57     1214.79     47.58 o 
   3  -3   4     1421.59     1685.43    136.66 o 
   4  -3   4     2963.68     2929.43     84.69 o 
   5  -3   4     3913.71     4257.49    119.33 o 
   6  -3   4      177.45      153.01     16.83 o 
   7  -3   4     4972.24     4951.70    104.56 o 
   8  -3   4      542.19      494.28     26.81 o 
   9  -3   4      239.64      224.75     24.05 o 
  10  -3   4      537.68      486.07     32.32 o 
  11  -3   4     3428.02     3869.64    107.29 o 
  12  -3   4       68.13       18.24     31.21 o 
  13  -3   4     1324.91     1260.01     78.11 o 
  14  -3   4      498.83      670.54    148.20 o 
  15  -3   4      141.22      152.61     79.99 o 
  16  -3   4       58.67      277.16    127.03 o 
 -16  -2   4      162.18      -23.10    150.13 o 
 -15  -2   4      185.63      253.91    115.48 o 
 -14  -2   4      115.31      104.98     48.99 o 
 -13  -2   4     1205.92     1412.75     85.45 o 
 -12  -2   4      368.86      371.16     48.77 o 
 -11  -2   4       42.30       63.73     36.07 o 
 -10  -2   4      197.98      162.93     48.12 o 
  -9  -2   4     2388.99     1933.59     73.99 o 
  -8  -2   4      532.34      432.56     36.67 o 
  -7  -2   4     7441.05     7293.48    169.45 o 
  -6  -2   4      723.42      556.46     32.03 o 
  -5  -2   4      504.18      592.59     31.31 o 
  -4  -2   4     2938.92     2393.88     92.39 o 
  -3  -2   4     4424.32     3394.91     98.16 o 
  -2  -2   4    10722.85    14034.16    277.66 o 
  -1  -2   4    13474.71    12938.00    261.90 o 
   0  -2   4     1617.51     2481.07     60.52 o 
   1  -2   4     2358.71     2294.06     56.97 o 
   2  -2   4     1041.33     1017.64     55.82 o 
   3  -2   4     3662.88     3302.83    142.43 o 
   4  -2   4      566.79      438.84     46.19 o 
   5  -2   4     3882.09     3873.31     78.91 o 
   6  -2   4      387.89      275.66     18.48 o 
   7  -2   4       89.08       92.04     14.79 o 
   8  -2   4      315.37      295.50     24.50 o 
   9  -2   4     5519.18     5568.35    129.27 o 
  10  -2   4      199.25      157.78     24.05 o 
  11  -2   4     1044.85      963.78     48.77 o 
  12  -2   4      219.73      151.41     60.12 o 
  13  -2   4      721.95      707.78     81.12 o 
  14  -2   4       49.82      106.84     67.58 o 
  15  -2   4     1012.74     1185.63    165.53 o 
  16  -2   4       26.82      134.73    119.33 o 
 -16  -1   4        6.63       26.95    138.58 o 
 -15  -1   4      112.27      144.49     74.91 o 
 -14  -1   4      693.42      701.83    109.71 o 
 -13  -1   4       51.83      -11.10     42.34 o 
 -12  -1   4      462.85      428.01     48.99 o 
 -11  -1   4       88.89       60.31     32.32 o 
 -10  -1   4      170.36      119.06     37.82 o 
  -9  -1   4     1488.99     1264.43     56.23 o 
  -8  -1   4     1917.03     1678.23     98.16 o 
  -7  -1   4       30.99       82.88     23.02 o 
  -6  -1   4     1846.74     1891.27     56.39 o 
  -5  -1   4     3754.44     3300.06    102.01 o 
  -4  -1   4     1005.82      736.16     36.67 o 
  -3  -1   4     2369.02     1889.03     94.31 o 
  -2  -1   4     2859.52     2911.30     84.25 o 
  -1  -1   4      169.83      118.95     19.05 o 
   0  -1   4    13141.31    12785.61    310.27 o 
   1  -1   4      969.19      925.72     32.03 o 
   2  -1   4     7756.39     8425.57    170.73 o 
   3  -1   4     1196.10     1124.04     69.29 o 
   4  -1   4     8793.07     8445.99    217.71 o 
   5  -1   4     7406.47     7090.65    157.27 o 
   6  -1   4     2792.12     2979.72    136.66 o 
   7  -1   4     1762.41     1833.37     58.29 o 
   8  -1   4     5602.75     5874.72    144.54 o 
   9  -1   4      340.88      356.05     61.59 o 
  10  -1   4      747.26      831.25     52.45 o 
  11  -1   4      440.87      346.91     57.74 o 
  12  -1   4      313.04      193.92     54.24 o 
  13  -1   4      619.99      610.34    179.00 o 
  14  -1   4      676.99      480.26     77.54 o 
  15  -1   4       14.13      -69.29     80.84 o 
  16  -1   4      323.40       42.34    153.98 o 
 -16   0   4      593.52      477.33    130.88 o 
 -15   0   4       82.99      121.70    107.78 o 
 -14   0   4       30.74      -50.56     50.56 o 
 -13   0   4       27.18       17.96     44.76 o 
 -12   0   4      887.42      738.96     59.81 o 
 -11   0   4      181.90      229.75     38.84 o 
 -10   0   4     4080.09     4123.81    132.97 o 
  -9   0   4      138.18      272.03     61.59 o 
  -8   0   4      123.17       81.61     25.62 o 
  -7   0   4     1653.42     1927.82    125.11 o 
  -6   0   4     1173.92     1137.35     46.19 o 
  -5   0   4      513.18      590.48     34.65 o 
  -4   0   4     1463.06      970.65     51.97 o 
  -3   0   4      264.89      119.33     19.81 o 
  -2   0   4     2305.33     1862.87     60.84 o 
  -1   0   4    29520.10    27950.31    653.26 o 
   0   0   4    26399.29    24326.88    574.16 o 
   1   0   4     4444.89     4337.75    115.66 o 
   2   0   4     8205.39     7552.62    192.47 o 
   3   0   4    28673.47    30043.14    570.25 o 
   4   0   4       96.90       59.38     14.47 o 
   5   0   4     1035.91     1124.56    123.18 o 
   6   0   4     3635.21     3556.40     92.55 o 
   7   0   4     4701.90     4497.64    138.58 o 
   8   0   4      313.46      246.03     44.27 o 
   9   0   4      122.58       60.89     76.99 o 
  10   0   4      277.30      240.31     65.44 o 
  11   0   4      139.10      210.04     47.58 o 
  12   0   4     1734.23     1867.05    119.77 o 
  13   0   4        2.91       63.78     55.38 o 
  14   0   4        4.42       17.05     65.65 o 
  15   0   4        7.86       19.25     88.54 o 
  16   0   4      422.58      581.27    127.03 o 
 -16   1   4        4.86       57.74     84.69 o 
 -15   1   4       95.01      246.36     92.39 o 
 -14   1   4      732.87      603.93     82.76 o 
 -13   1   4       50.80       71.39     86.61 o 
 -12   1   4      457.26      497.69     46.03 o 
 -11   1   4      155.94      137.39     36.13 o 
 -10   1   4      148.09       73.41     31.31 o 
  -9   1   4     1359.02     1145.08    119.33 o 
  -8   1   4     1894.54     1830.55    111.63 o 
  -7   1   4       10.97      -10.69     24.05 o 
  -6   1   4     1848.84     1872.26     60.52 o 
  -5   1   4     3433.50     3047.07    173.23 o 
  -4   1   4     1061.77     1009.61     36.65 o 
  -3   1   4     2179.38     1652.03     50.56 o 
  -2   1   4     2615.91     2434.60     61.18 o 
  -1   1   4       76.23       78.00     13.37 o 
   0   1   4    13023.47    12687.71    255.57 o 
   1   1   4     1101.16     1096.15     40.83 o 
   2   1   4     8766.96     9077.00    323.35 o 
   3   1   4     1127.17     1014.59     28.87 o 
   4   1   4     8870.55     8357.43    171.61 o 
   5   1   4     8181.22     8274.46    217.76 o 
   6   1   4     2832.08     3287.51    106.87 o 
   7   1   4     1772.92     1835.02     83.86 o 
   8   1   4     5713.92     5900.08    193.20 o 
   9   1   4      328.95      333.01    111.63 o 
  10   1   4      643.90      759.60     66.31 o 
  11   1   4      513.25      578.60     76.07 o 
  12   1   4      305.33      205.27     58.10 o 
  13   1   4      643.46      694.11     88.54 o 
  14   1   4      598.80      609.67     98.16 o 
  15   1   4       15.20       -7.70     84.69 o 
  16   1   4      285.77      177.07    123.18 o 
 -16   2   4      173.66      107.78     88.54 o 
 -15   2   4      266.89      250.21     88.54 o 
 -14   2   4      127.91      113.83     55.42 o 
 -13   2   4     1342.70     1303.22     86.77 o 
 -12   2   4      398.00      423.01     76.99 o 
 -11   2   4       54.32       25.47     51.97 o 
 -10   2   4      219.60      142.92     30.99 o 
  -9   2   4     2563.98     2161.17     79.74 o 
  -8   2   4      534.65      481.70     33.18 o 
  -7   2   4     7475.39     7107.59    246.36 o 
  -6   2   4      646.04      553.21     29.71 o 
  -5   2   4      515.36      542.77     30.99 o 
  -4   2   4     3189.84     2484.44     66.23 o 
  -3   2   4     4906.00     4070.76     93.20 o 
  -2   2   4    10858.97    14617.69    369.55 o 
  -1   2   4    13426.51    13029.44    359.92 o 
   0   2   4     1775.46     2517.81     59.81 o 
   1   2   4     2621.34     2584.32     72.89 o 
   2   2   4      987.79      890.59     76.99 o 
   3   2   4     3973.61     3759.92     89.01 o 
   4   2   4      650.90      730.03     34.89 o 
   5   2   4     4393.81     4375.61    155.90 o 
   6   2   4      263.51      228.46     37.74 o 
   7   2   4       28.55       -4.95     28.48 o 
   8   2   4      293.32      203.81     38.84 o 
   9   2   4     5328.68     5384.78    194.26 o 
  10   2   4      202.29      254.07     51.97 o 
  11   2   4      983.67      848.99    169.38 o 
  12   2   4      263.60      170.26     52.61 o 
  13   2   4      697.28      695.89    180.92 o 
  14   2   4       43.21       34.65     80.84 o 
  15   2   4      909.64     1316.51    180.92 o 
  16   2   4       14.21       50.04     96.24 o 
 -16   3   4      110.38      142.43     88.54 o 
 -15   3   4      405.89      384.94     96.24 o 
 -14   3   4      193.95      171.89     70.61 o 
 -13   3   4      179.33      249.92     48.20 o 
 -12   3   4       67.35       47.12     40.42 o 
 -11   3   4      152.43      150.13     36.65 o 
 -10   3   4       46.08       -1.99     38.49 o 
  -9   3   4      781.73      733.48     44.76 o 
  -8   3   4     1027.08      938.99     86.61 o 
  -7   3   4     1067.12     1086.45     48.37 o 
  -6   3   4      577.97      498.47     33.18 o 
  -5   3   4     7925.59     6205.19    138.05 o 
  -4   3   4     2001.36     1087.52     96.24 o 
  -2   3   4     9762.00    11172.47    229.27 o 
  -1   3   4     5485.43     6020.29    128.12 o 
   0   3   4     3443.85     3454.16     97.88 o 
   1   3   4     8846.55     8828.99    223.00 o 
   2   3   4     1407.28     1190.64     50.30 o 
   3   3   4     1313.80     1453.23     59.88 o 
   4   3   4     3021.42     3016.72     79.05 o 
   5   3   4     3061.27     3279.70    134.73 o 
   6   3   4      162.27      116.25     26.95 o 
   7   3   4     4689.87     4627.54    144.69 o 
   8   3   4      504.54      452.65     84.69 o 
   9   3   4      231.93      167.40     76.99 o 
  10   3   4      594.30      656.78     86.61 o 
  11   3   4     3513.84     3799.67    161.94 o 
  12   3   4       62.43       39.74     48.99 o 
  13   3   4     1300.53     1344.23    110.71 o 
  14   3   4      538.84      511.98    107.78 o 
  15   3   4      126.06      161.68     88.54 o 
  16   3   4       57.35       26.95    107.78 o 
 -16   4   4      115.04       23.10    115.48 o 
 -15   4   4      154.40      192.47     73.14 o 
 -14   4   4      526.86      508.13     92.39 o 
 -13   4   4      355.94      326.39     76.99 o 
 -12   4   4      308.51      326.48     48.84 o 
 -11   4   4       54.52       35.29     36.65 o 
 -10   4   4      845.50      882.11     52.45 o 
  -9   4   4     2077.96     2034.95     82.60 o 
  -8   4   4      636.05      664.05     76.99 o 
  -7   4   4     2985.34     2837.85    194.40 o 
  -6   4   4     1675.61     2391.18    121.26 o 
  -5   4   4     2353.18     3023.08     79.05 o 
  -4   4   4      600.56      538.05     53.89 o 
  -3   4   4     1595.51      791.05     27.86 o 
  -2   4   4       91.21       66.36     14.07 o 
  -1   4   4     7133.35     8130.03    300.26 o 
   0   4   4     6084.59     6898.21    261.76 o 
   1   4   4     5101.07     4718.57    207.87 o 
   2   4   4     1213.65      868.97     84.69 o 
   3   4   4     1857.97     1929.73     66.65 o 
   4   4   4     3616.90     3556.06     89.01 o 
   5   4   4      359.19      266.91     28.14 o 
   6   4   4     1685.38     1622.78    100.09 o 
   7   4   4       93.14       39.59     34.65 o 
   8   4   4     2269.42     2211.98     77.51 o 
   9   4   4     2650.62     2653.44    114.23 o 
  10   4   4      860.15      817.87     68.20 o 
  11   4   4      191.27      211.13     51.78 o 
  12   4   4     1687.68     1877.93    121.67 o 
  13   4   4      662.47      826.31    123.18 o 
  14   4   4      183.46      111.63    107.78 o 
  15   4   4      286.34      261.76     92.39 o 
  16   4   4      269.03      300.26    107.78 o 
 -16   5   4      149.86      257.91     84.69 o 
 -15   5   4       47.30      -80.84     80.84 o 
 -14   5   4      539.11      550.47     96.24 o 
 -13   5   4       42.99       28.99     37.51 o 
 -12   5   4      320.54      433.21     54.77 o 
 -11   5   4      755.46      740.84     65.44 o 
 -10   5   4      410.28      329.84     63.52 o 
  -9   5   4       56.76       -3.15     30.80 o 
  -8   5   4     5113.58     4896.69    138.10 o 
  -7   5   4       53.06       36.00     17.77 o 
  -6   5   4     2965.12     2775.31     76.87 o 
  -5   5   4     1432.87      892.14     35.93 o 
  -4   5   4     1026.00      673.29     28.87 o 
  -3   5   4     1717.42     2725.33     65.29 o 
  -2   5   4    15549.28    14389.23    508.13 o 
  -1   5   4     2865.31     2790.85    123.18 o 
   0   5   4     1361.62     1296.62     47.11 o 
   1   5   4      213.47      205.18     24.50 o 
   2   5   4     1222.70      943.30     61.59 o 
   3   5   4     2059.00     1874.69     67.89 o 
   4   5   4     8467.50     8170.91    176.60 o 
   5   5   4      906.02      995.36     44.40 o 
   6   5   4     1625.86     1460.92     71.21 o 
   7   5   4      909.02      904.57     43.57 o 
   8   5   4     7068.26     6898.34    192.47 o 
   9   5   4      619.24      601.62     46.19 o 
  10   5   4     1108.75     1202.50     65.29 o 
  11   5   4       56.81       47.68     41.60 o 
  12   5   4      735.57      837.09     65.84 o 
  13   5   4       68.17       19.25     65.44 o 
  14   5   4      556.09      546.62     96.24 o 
  15   5   4        6.27      -57.74     61.59 o 
  16   5   4      164.67      161.68    100.09 o 
 -15   6   4       55.08       92.39     92.39 o 
 -14   6   4      421.81      381.10     73.14 o 
 -13   6   4       11.39        3.85     42.34 o 
 -12   6   4      536.36      517.07     55.38 o 
 -11   6   4      181.23      158.92     40.42 o 
 -10   6   4      146.44      148.43     48.12 o 
  -9   6   4      643.98      679.68     46.55 o 
  -8   6   4      681.48      737.11     51.97 o 
  -7   6   4       67.92       73.74     18.13 o 
  -6   6   4     2814.53     2764.07     87.56 o 
  -5   6   4      472.54      368.39     78.91 o 
  -4   6   4      541.19      522.85     30.80 o 
  -3   6   4     1718.67     1805.39    100.09 o 
  -2   6   4      500.46      565.87     53.89 o 
  -1   6   4     4306.83     3780.16    169.38 o 
   0   6   4     7714.78     6764.19    179.40 o 
   1   6   4      177.64      193.45     36.57 o 
   2   6   4     4225.96     3939.11    119.33 o 
   3   6   4       25.86       -5.77     21.78 o 
   4   6   4     2250.55     2012.39     86.61 o 
   5   6   4     2501.13     2368.09     71.10 o 
   6   6   4     1813.76     1782.72    100.09 o 
   7   6   4     1723.69     1553.76     96.24 o 
   8   6   4     1612.25     1449.92     62.36 o 
   9   6   4     1214.93     1406.59     94.31 o 
  10   6   4     1087.18     1082.80     61.24 o 
  11   6   4      340.38      318.15     45.09 o 
  12   6   4     1445.87     1677.76    211.72 o 
  13   6   4      656.14      642.86     76.99 o 
  14   6   4       64.64       69.29     65.44 o 
  15   6   4       46.20      -61.59     61.59 o 
  16   6   4      218.40      242.52     96.24 o 
 -15   7   4      184.61      150.13     65.44 o 
 -14   7   4      311.11      227.12     76.99 o 
 -13   7   4      300.66      434.99     76.99 o 
 -12   7   4      121.80       63.63     44.15 o 
 -11   7   4     1180.66     1435.61    246.36 o 
 -10   7   4       48.62      105.22     34.43 o 
  -9   7   4     1366.29     1435.15     70.46 o 
  -8   7   4     1704.75     1715.24    109.71 o 
  -7   7   4      520.91      681.56     38.76 o 
  -6   7   4      167.11      289.77     22.12 o 
  -5   7   4     1988.36     1479.83     48.20 o 
  -4   7   4      459.38      334.90     57.74 o 
  -3   7   4     2534.00     2240.38    111.63 o 
  -2   7   4     1763.26     1974.77    103.94 o 
  -1   7   4      275.48      223.27     46.19 o 
   0   7   4     2462.03     2695.79    184.77 o 
   1   7   4     7297.05     5853.27    259.84 o 
   2   7   4      293.18      217.40     34.65 o 
   3   7   4      979.99      884.27    100.09 o 
   4   7   4     3804.90     3786.01    117.04 o 
   5   7   4      956.80      903.07     82.76 o 
   6   7   4     1155.34     1190.12     51.97 o 
   7   7   4     2419.70     2232.56     75.19 o 
   8   7   4     4557.01     4628.96    205.95 o 
   9   7   4       99.19       83.73     29.22 o 
  10   7   4       13.50       50.04     34.43 o 
  11   7   4     2066.51     1984.51    173.23 o 
  12   7   4       75.62       13.09     44.84 o 
  13   7   4      121.37      142.43     57.74 o 
  14   7   4      112.41       -7.70     57.74 o 
  15   7   4       22.53      -57.74     57.74 o 
 -14   8   4      121.80      169.38     57.74 o 
 -13   8   4      695.05      631.31     73.14 o 
 -12   8   4      122.09      117.77     44.00 o 
 -11   8   4      166.72      177.52     33.27 o 
 -10   8   4      369.19      389.20     42.34 o 
  -9   8   4      398.92      375.18     35.04 o 
  -8   8   4     1519.39     1448.86     64.28 o 
  -7   8   4      519.06      505.78     28.78 o 
  -6   8   4      108.54      192.47     57.74 o 
  -5   8   4      249.15      165.53     50.04 o 
  -4   8   4     1018.68      831.48     84.69 o 
  -3   8   4     2206.18     1793.84    111.63 o 
  -2   8   4       51.36       -3.85     50.04 o 
  -1   8   4     2759.06     2742.61    123.18 o 
   0   8   4      639.23      847.60     41.60 o 
   1   8   4     5052.70     4963.84    198.25 o 
   2   8   4      897.98      992.13     44.85 o 
   3   8   4    12795.50    12051.99    315.43 o 
   4   8   4     1013.06     1039.51     55.35 o 
   5   8   4     2672.32     2561.59    148.20 o 
   6   8   4     2473.78     2501.25     79.73 o 
   7   8   4     2774.35     2994.49    188.62 o 
   8   8   4      765.82      681.76     53.40 o 
   9   8   4     2734.58     2663.21     96.07 o 
  10   8   4        9.58       15.79     53.89 o 
  11   8   4      178.93      211.22    113.56 o 
  12   8   4      158.82      123.18     50.04 o 
  13   8   4      544.36      538.92     76.99 o 
  14   8   4      139.13       34.65     65.44 o 
  15   8   4      627.95      731.40    138.58 o 
 -13   9   4      554.59      554.32     65.44 o 
 -12   9   4       98.49       69.29     34.65 o 
 -11   9   4      869.70      985.80     92.39 o 
 -10   9   4      146.43      134.78     40.42 o 
  -9   9   4      786.71      849.98     33.49 o 
  -8   9   4      323.58      292.56     80.84 o 
  -7   9   4      447.38      358.00     80.84 o 
  -6   9   4      812.68      893.07    111.63 o 
  -5   9   4     7233.78     8180.08    358.00 o 
  -4   9   4      298.95      365.70     84.69 o 
  -3   9   4      110.46       73.14     46.19 o 
  -2   9   4     2727.52     2567.58    134.73 o 
  -1   9   4     1940.56     1799.51     64.65 o 
   0   9   4     1572.24     1508.58     67.37 o 
   1   9   4     4269.41     4553.71    142.88 o 
   2   9   4     1651.33     1627.05     66.65 o 
   3   9   4      292.54      256.41     29.57 o 
   4   9   4      559.75      591.43     49.81 o 
   5   9   4      754.23      693.67     37.87 o 
   6   9   4      586.76      558.92     35.04 o 
   7   9   4     2342.09     2149.17     76.75 o 
   8   9   4      220.62      237.97     48.12 o 
   9   9   4       26.35       29.87     25.11 o 
  10   9   4      506.75      441.30     73.14 o 
  11   9   4       74.78       52.79     57.74 o 
  12   9   4       14.34      123.18     57.74 o 
  13   9   4       96.55      111.63     46.19 o 
  14   9   4      487.31      511.98     65.44 o 
  15   9   4       56.84       -3.85     65.44 o 
 -13  10   4      168.17      219.42     46.19 o 
 -12  10   4      545.92      573.57     38.49 o 
 -11  10   4      312.62      282.24     61.59 o 
 -10  10   4      743.84      766.04    127.03 o 
  -9  10   4      135.44      173.23     88.54 o 
  -8  10   4      358.63      381.10     80.84 o 
  -7  10   4       73.53      119.33     65.44 o 
  -6  10   4     1277.47     1104.79    111.63 o 
  -5  10   4      329.70      377.25     73.14 o 
  -4  10   4     6872.18     6640.30    296.41 o 
  -3  10   4        7.14       53.89     46.19 o 
  -2  10   4     2231.53     2194.19    134.73 o 
  -1  10   4      232.08      177.56     44.27 o 
   0  10   4     3280.22     3307.26    105.86 o 
   1  10   4     1515.56     1699.79     68.05 o 
   2  10   4     3058.93     2471.46    177.07 o 
   3  10   4     1468.88     1674.81     70.61 o 
   4  10   4      186.88      129.59     29.14 o 
   5  10   4      832.27      798.09     42.55 o 
   6  10   4     3679.69     3950.67    115.58 o 
   7  10   4       12.85      -23.93     24.69 o 
   8  10   4      580.72      578.97     82.76 o 
   9  10   4      517.62      555.01     45.39 o 
  10  10   4      503.75      418.12     42.21 o 
  11  10   4      469.22      305.65     48.12 o 
  12  10   4     1744.05     1828.49    111.63 o 
  13  10   4      195.63      142.43     53.89 o 
  14  10   4       14.88       65.44     88.54 o 
 -10  11   4       87.03       57.74    127.03 o 
  -9  11   4      122.26      177.07     80.84 o 
  -8  11   4     1489.57     1647.56    169.38 o 
  -7  11   4       16.04      -23.10     69.29 o 
  -6  11   4      314.51      346.45     96.24 o 
  -5  11   4      530.88      515.83     84.69 o 
  -4  11   4     1472.68     1616.77    123.18 o 
  -3  11   4     1884.80     1728.40    123.18 o 
  -2  11   4     6568.01     6667.24    323.35 o 
  -1  11   4      975.48      904.69     48.37 o 
   0  11   4      967.38     1179.19     65.44 o 
   1  11   4     1336.99     1312.03    175.15 o 
   2  11   4     2957.59     2787.09     97.99 o 
   3  11   4      507.28      567.87     75.06 o 
   4  11   4     4390.16     4349.16    152.43 o 
   5  11   4     2477.55     2414.39    104.49 o 
   6  11   4      117.05      130.06     24.69 o 
   7  11   4     1062.15      974.04    119.33 o 
   8  11   4     1750.85     1827.32     82.76 o 
   9  11   4      102.51      124.37    115.48 o 
  10  11   4      644.63      571.00     67.37 o 
  11  11   4      206.47      292.56     53.89 o 
  12  11   4       90.39       61.59     38.49 o 
  13  11   4       95.49       30.80     73.14 o 
  -9  12   4      693.07      800.69    146.28 o 
  -8  12   4      175.41       19.25     69.29 o 
  -7  12   4      721.68      785.29    111.63 o 
  -6  12   4      402.01      458.08     88.54 o 
  -5  12   4        5.77       96.24     80.84 o 
  -4  12   4      241.37      161.68     61.59 o 
  -3  12   4     1411.13     1270.32    111.63 o 
  -2  12   4     1146.68     1516.68    123.18 o 
  -1  12   4      798.93      750.40     98.16 o 
   0  12   4      967.44      975.51     51.78 o 
   1  12   4     1365.96     1349.24    117.41 o 
   2  12   4     2048.79     2124.46     89.70 o 
   3  12   4     4013.87     3950.17    141.23 o 
   4  12   4     1211.99     1100.24     76.99 o 
   5  12   4     1984.87     2086.02    121.26 o 
   6  12   4      870.58      932.87     50.90 o 
   7  12   4      806.22      935.87    123.18 o 
   8  12   4      162.13      168.66     34.65 o 
   9  12   4      762.28      779.85    109.71 o 
  10  12   4       95.89       99.06     92.39 o 
  11  12   4       35.17       38.49     30.80 o 
  12  12   4      260.09      188.62     46.19 o 
  -9  13   4     1017.02     1093.24    146.28 o 
  -8  13   4      590.65      608.21    146.28 o 
  -7  13   4     1261.61     1593.67    157.83 o 
  -6  13   4      352.11      319.50     88.54 o 
  -5  13   4      687.41      719.85    103.94 o 
  -4  13   4      495.55      573.57     88.54 o 
  -3  13   4     1335.96     1355.01    119.33 o 
  -2  13   4      324.65      269.46     80.84 o 
  -1  13   4      478.06      436.48     42.34 o 
   0  13   4      172.75      137.20     26.74 o 
   1  13   4     3343.22     3027.43    117.04 o 
   2  13   4      227.97      282.16     51.97 o 
   3  13   4      167.34      265.96     46.19 o 
   4  13   4      746.98      761.95     57.34 o 
   5  13   4     2825.59     2972.81    127.56 o 
   6  13   4      245.46      248.43     53.89 o 
   7  13   4     1397.33     1345.51     61.97 o 
   8  13   4      252.61      288.71     32.60 o 
   9  13   4       33.99       25.07     84.69 o 
  10  13   4      471.45      473.48     46.19 o 
  11  13   4      828.75     1023.95     65.44 o 
  12  13   4      103.99       76.99     61.59 o 
  -8  14   4      630.59      731.40    130.88 o 
  -7  14   4      945.81      835.33    134.73 o 
  -6  14   4      105.15      -42.34    103.94 o 
  -5  14   4      193.58      196.32     80.84 o 
  -4  14   4     2066.99     1970.92    157.83 o 
  -3  14   4     1522.88     1347.31    134.73 o 
  -2  14   4      287.15      331.05     69.29 o 
  -1  14   4     1220.58     1152.00     63.38 o 
   0  14   4      575.12      613.56     47.11 o 
   1  14   4      175.94      165.99     67.37 o 
   2  14   4     1689.13     1817.10    128.96 o 
   3  14   4      111.43       99.39     29.57 o 
   4  14   4      230.38      222.68     75.06 o 
   5  14   4      305.51      326.18     48.12 o 
   6  14   4      131.02      143.36     27.86 o 
   7  14   4      762.78      841.65     98.16 o 
   8  14   4      122.05      181.78     32.60 o 
   9  14   4      454.74      350.95     75.06 o 
  10  14   4       45.20       76.99     30.80 o 
  11  14   4      160.58      292.56     61.59 o 
  -8  15   4      136.43       80.84    103.94 o 
  -7  15   4      366.11      492.73    142.43 o 
  -6  15   4       69.01      -50.04     76.99 o 
  -5  15   4      647.34      950.81    123.18 o 
  -4  15   4      172.65       76.99     61.59 o 
  -3  15   4       91.47       65.44     88.54 o 
  -2  15   4     1939.82     1924.72    153.98 o 
  -1  15   4      695.12      746.13     47.45 o 
   0  15   4      359.61      401.91     44.85 o 
   1  15   4      583.02      589.65     50.04 o 
   2  15   4     1422.85     1431.80     84.25 o 
   3  15   4       56.35       93.58     44.27 o 
   4  15   4      127.83       60.19     75.06 o 
   5  15   4      108.58       42.22     39.75 o 
   6  15   4      281.06      246.07     53.89 o 
   7  15   4      474.67      563.46    152.05 o 
   8  15   4      810.98      733.60     50.87 o 
   9  15   4       41.33       19.25     34.65 o 
  -7  16   4       65.43       30.80     92.39 o 
  -6  16   4     1545.25     1324.21    161.68 o 
  -5  16   4      333.26      230.97     88.54 o 
  -4  16   4     2957.34     3456.80    265.61 o 
  -3  16   4      255.86      230.97    100.09 o 
  -2  16   4      646.27      731.40     96.24 o 
  -1  16   4      133.10      112.23     55.82 o 
   0  16   4     2683.87     2699.34    127.15 o 
   1  16   4      625.54      804.70     68.05 o 
   2  16   4      252.38      294.82     65.44 o 
   3  16   4        3.72      -40.42     46.99 o 
   4  16   4        2.79       11.55     29.71 o 
   5  16   4       13.38       18.97     33.65 o 
   6  16   4      715.98      768.98     50.57 o 
   7  16   4      313.33      222.39     88.54 o 
   8  16   4      379.87      369.55     39.21 o 
   9  16   4       40.41       15.40     26.95 o 
  -6  17   4       20.52       96.24    100.09 o 
  -5  17   4       97.17       61.59     88.54 o 
  -4  17   4     1190.36     1150.98    169.38 o 
  -3  17   4      250.80      411.89    119.33 o 
  -2  17   4      992.76      889.22    123.18 o 
  -1  17   4      423.09      388.73     48.12 o 
   0  17   4      870.42      957.63     66.31 o 
   1  17   4     1028.08     1024.91     82.76 o 
   2  17   4      763.36      695.01     76.99 o 
   3  17   4       20.74       57.59     69.29 o 
   4  17   4      236.55      143.76     38.76 o 
   5  17   4      667.17      719.21    159.75 o 
   6  17   4       81.14        0.00     38.49 o 
   7  17   4      399.44      360.93    140.50 o 
  -5  18   4       63.90       19.25    130.88 o 
  -4  18   4      149.91      103.94    111.63 o 
  -3  18   4     1368.39     1177.93    153.98 o 
  -2  18   4      359.32      281.01     80.84 o 
  -1  18   4      140.29      143.42     73.14 o 
   0  18   4      184.57      167.12     80.84 o 
   1  18   4       33.09      -25.44     31.21 o 
   2  18   4      743.27      745.90     63.81 o 
   3  18   4     1226.17     1445.34     95.19 o 
   4  18   4        5.75       70.57     43.39 o 
   5  18   4      565.91      545.58     46.56 o 
   6  18   4       24.64       17.60    130.88 o 
  -5  19   4      445.83      588.97    165.53 o 
  -4  19   4      128.24       80.84     84.69 o 
  -3  19   4      144.64       34.65     88.54 o 
  -2  19   4      710.42      588.97    119.33 o 
  -1  19   4      503.06      467.12     55.82 o 
   0  19   4      159.73      164.47     40.11 o 
   1  19   4      530.83      595.41     73.49 o 
   2  19   4        1.68       13.14     38.84 o 
   3  19   4      160.56       68.77     50.30 o 
   4  19   4      415.10      387.16     67.37 o 
   5  19   4      967.98     1021.30     82.60 o 
   6  19   4       44.14      138.58     88.54 o 
  -4  20   4      631.96      569.72    142.43 o 
  -3  20   4      182.06      200.17    100.09 o 
  -2  20   4      402.59      419.59    100.09 o 
  -1  20   4      334.02      700.60    138.58 o 
   0  20   4      214.64      115.48     73.14 o 
   1  20   4       10.83       31.98     51.78 o 
   2  20   4       94.86      194.29     48.99 o 
   3  20   4       63.56       69.29     69.29 o 
   4  20   4       11.77      -80.84     80.84 o 
   5  20   4       60.18       34.65     92.39 o 
  -2  21   4      446.44      184.77    127.03 o 
  -1  21   4       39.83      -19.25     73.14 o 
  -2 -22   5       27.98      -75.26    105.86 o 
  -1 -22   5      484.37      469.45     88.43 o 
  -5 -21   5      251.39      255.74    121.26 o 
  -4 -21   5      115.93       62.87     84.17 o 
  -3 -21   5      387.34      414.33    173.23 o 
  -2 -21   5       90.13      163.15     62.89 o 
  -1 -21   5       11.02        8.25     67.37 o 
   0 -21   5       81.64      127.03     80.84 o 
   1 -21   5      800.04      800.69    115.48 o 
   3 -21   5       23.82       15.40     61.59 o 
   4 -21   5       14.73       76.99    103.94 o 
   5 -21   5       30.47      -65.44     88.54 o 
  -7 -20   5      226.06      278.79    102.44 o 
  -6 -20   5      183.12      222.22     79.99 o 
  -5 -20   5      516.44      691.54     98.96 o 
  -4 -20   5      465.86      591.50    101.40 o 
  -3 -20   5      106.76      173.92     65.47 o 
  -2 -20   5      195.99      228.98     75.48 o 
  -1 -20   5      575.60      723.70    130.88 o 
   0 -20   5      130.87        0.00     65.44 o 
   1 -20   5       74.46       95.47     51.97 o 
   2 -20   5       66.91       44.87     39.40 o 
   3 -20   5      153.66      116.10     39.06 o 
   4 -20   5        3.33      -42.34     65.44 o 
   5 -20   5      410.23      573.57    119.33 o 
   6 -20   5      147.31      230.97     96.24 o 
   7 -20   5       28.57      -80.84    130.88 o 
  -8 -19   5      373.19      492.32     99.10 o 
  -7 -19   5      159.51      322.66     93.20 o 
  -6 -19   5      261.61      221.34     73.49 o 
  -5 -19   5      261.94      181.96     70.61 o 
  -4 -19   5      166.87      183.87     69.05 o 
  -3 -19   5      712.29      728.67    100.78 o 
  -2 -19   5      548.58      723.68    259.84 o 
  -1 -19   5       35.08       48.76     27.54 o 
   0 -19   5      412.69      429.71     67.37 o 
   1 -19   5      346.91      337.97     57.34 o 
   2 -19   5       88.25       85.62     39.40 o 
   3 -19   5      518.27      480.98    121.26 o 
   4 -19   5      395.26      380.36    113.56 o 
   5 -19   5      151.25      207.87     88.54 o 
   6 -19   5      750.70      785.29    142.43 o 
   7 -19   5       42.09      142.43     88.54 o 
   8 -19   5       33.47       -7.70    100.09 o 
  -9 -18   5       29.34       87.61     78.38 o 
  -8 -18   5      359.46      275.57     98.82 o 
  -7 -18   5       14.58        6.93    184.77 o 
  -6 -18   5      298.87      202.53     71.21 o 
  -5 -18   5       29.82      -12.47     66.59 o 
  -4 -18   5      848.23      720.76     90.46 o 
  -3 -18   5      106.54       72.28     60.12 o 
  -2 -18   5     1066.11     1072.24    211.72 o 
  -1 -18   5       39.10       33.95     26.95 o 
   0 -18   5       55.95       34.05     35.07 o 
   1 -18   5       17.58       17.55     33.30 o 
   2 -18   5      915.86      924.44     72.09 o 
   3 -18   5       80.26       92.58     53.63 o 
   4 -18   5      531.80      514.89     59.81 o 
   5 -18   5       78.11       92.70     39.00 o 
   6 -18   5      735.11      615.91    127.03 o 
   7 -18   5       77.99       46.19     92.39 o 
   8 -18   5      490.14      350.30    123.18 o 
   9 -18   5      122.20       20.46    138.58 o 
 -10 -17   5      115.64       92.04     76.07 o 
  -9 -17   5      146.03      187.91     80.26 o 
  -8 -17   5      145.05      162.04     98.16 o 
  -7 -17   5       47.68      -87.00    107.78 o 
  -6 -17   5      183.24      222.50    127.03 o 
  -5 -17   5     1039.58     1066.30     92.55 o 
  -4 -17   5      114.57      174.30     58.47 o 
  -3 -17   5     1305.53     1054.56     82.19 o 
  -2 -17   5      122.19      124.47     15.40 o 
  -1 -17   5      188.80      230.97     33.65 o 
   0 -17   5      625.19      630.98     52.61 o 
   1 -17   5      717.88      680.88     60.12 o 
   2 -17   5       26.14       50.21     57.74 o 
   3 -17   5      970.35      867.57     75.63 o 
   4 -17   5      496.95      611.13     59.70 o 
   5 -17   5        4.64       -7.08     41.60 o 
   6 -17   5      486.67      496.58    103.94 o 
   7 -17   5      450.70      400.34    138.58 o 
   8 -17   5       88.83      142.43    127.03 o 
   9 -17   5      392.54      359.92     96.97 o 
  10 -17   5      540.88      686.28    209.79 o 
 -11 -16   5      238.77      225.19     92.55 o 
 -10 -16   5       86.02      146.95    102.01 o 
  -9 -16   5      134.08      217.44    128.96 o 
  -8 -16   5      139.12      247.70     65.65 o 
  -7 -16   5      258.82      289.37     71.21 o 
  -6 -16   5      506.47      695.05    184.77 o 
  -5 -16   5      679.12      571.97     74.82 o 
  -4 -16   5        7.59       89.40     52.63 o 
  -3 -16   5      176.51      119.77     50.04 o 
  -2 -16   5       79.17       84.69     14.94 o 
  -1 -16   5     1285.47     1560.31    130.88 o 
   0 -16   5      523.40      576.00     80.84 o 
   1 -16   5      276.30      294.93     39.75 o 
   2 -16   5      159.03        5.77     39.75 o 
   3 -16   5      954.80      924.45     73.49 o 
   4 -16   5       99.53       94.76     34.15 o 
   5 -16   5      406.95      481.36     52.99 o 
   6 -16   5      218.61      273.31     80.84 o 
   7 -16   5      170.95      -53.89     73.14 o 
   8 -16   5        2.48      -53.89     76.99 o 
   9 -16   5      218.10      105.86     70.77 o 
  10 -16   5      200.05      334.95     92.55 o 
  11 -16   5      480.61      577.06    106.05 o 
 -12 -15   5      214.08      288.13     89.33 o 
 -11 -15   5      204.92      145.94     75.84 o 
 -10 -15   5       36.05       15.93     77.68 o 
  -9 -15   5      257.15      256.64     71.79 o 
  -8 -15   5       75.82       85.86     80.26 o 
  -7 -15   5      134.00      137.15    111.63 o 
  -6 -15   5      649.30      541.00     66.65 o 
  -5 -15   5       79.46       92.39     51.72 o 
  -4 -15   5      126.01      113.92     49.86 o 
  -3 -15   5     2434.97     2650.34    133.29 o 
  -2 -15   5      145.12      125.46     65.44 o 
  -1 -15   5       38.36       28.77     20.97 o 
   0 -15   5     2205.00     2554.99    114.32 o 
   1 -15   5     4799.89     4819.20    207.87 o 
   2 -15   5       46.06       56.57     31.21 o 
   3 -15   5      747.81      867.71     67.37 o 
   4 -15   5      292.28      343.19     57.74 o 
   5 -15   5      548.51      512.52     53.40 o 
   6 -15   5      555.86      796.84     96.24 o 
   7 -15   5      855.76      769.89    123.18 o 
   8 -15   5      310.51      180.92     88.54 o 
   9 -15   5      569.86      544.43     84.93 o 
  10 -15   5       45.22      205.48    157.83 o 
  11 -15   5        6.71       10.09     67.40 o 
  12 -15   5       31.07       36.57     76.71 o 
 -13 -14   5       54.57      142.67    115.48 o 
 -12 -14   5        7.55      -92.39    103.01 o 
 -11 -14   5      279.30      352.70     90.38 o 
 -10 -14   5      835.63      793.66     95.91 o 
  -9 -14   5      492.76      492.30     78.94 o 
  -8 -14   5      541.21      529.18     78.94 o 
  -7 -14   5       20.94      -28.35    202.10 o 
  -6 -14   5      651.51      576.18    121.26 o 
  -5 -14   5      523.43      525.18     71.21 o 
  -4 -14   5      941.89     1039.08     82.99 o 
  -3 -14   5        7.98       87.25    102.01 o 
  -2 -14   5      545.51      577.87     36.57 o 
  -1 -14   5      526.05      447.53     35.04 o 
   0 -14   5      768.05      867.02     55.35 o 
   1 -14   5      775.47      727.76     63.52 o 
   2 -14   5     1027.49     1129.53     90.46 o 
   3 -14   5     1360.27     1587.68     86.61 o 
   4 -14   5      539.49      504.06     52.63 o 
   5 -14   5      398.35      481.39     49.81 o 
   6 -14   5      670.83      615.91     88.54 o 
   7 -14   5      219.38      269.46     80.84 o 
   8 -14   5      935.15      939.27    157.83 o 
   9 -14   5      145.78      211.80     63.58 o 
  10 -14   5       61.06       57.81    128.96 o 
  11 -14   5      118.01      282.53     89.70 o 
  12 -14   5      301.27      322.43     95.91 o 
 -13 -13   5       42.19       45.32     77.54 o 
 -12 -13   5      413.01      384.42     91.16 o 
 -11 -13   5        0.92      -43.05     65.65 o 
 -10 -13   5      107.97       16.20     58.47 o 
  -9 -13   5      193.58      205.82     63.92 o 
  -8 -13   5      880.83      924.76     92.07 o 
  -7 -13   5       24.60       -9.62     43.55 o 
  -6 -13   5     2502.97     2367.00    133.29 o 
  -5 -13   5      395.33      266.27     53.03 o 
  -4 -13   5       81.18       60.28     71.21 o 
  -3 -13   5      485.57      425.41     56.39 o 
  -2 -13   5     2445.23     2229.85     78.91 o 
  -1 -13   5       90.53       65.72     20.66 o 
   0 -13   5     5928.46     6579.47    208.74 o 
   1 -13   5      374.39      367.61     36.07 o 
   2 -13   5      321.64      258.58     33.94 o 
   3 -13   5      942.94      787.57     57.16 o 
   4 -13   5     1259.28     1384.01     71.89 o 
   5 -13   5      155.90      165.95     38.84 o 
   6 -13   5      741.36      704.45    103.94 o 
   7 -13   5       97.10      161.68     73.14 o 
   8 -13   5      224.32      358.00     92.39 o 
   9 -13   5       62.12      100.58     60.52 o 
  10 -13   5     1227.91     1483.11    111.91 o 
  11 -13   5      116.85       55.78     63.58 o 
  12 -13   5      141.13      168.17     71.21 o 
  13 -13   5       54.02       64.78     76.71 o 
 -14 -12   5      296.44      389.61    106.65 o 
 -13 -12   5      660.55      400.93    113.56 o 
 -12 -12   5      181.90      127.35     97.54 o 
 -11 -12   5      361.78      291.55     98.16 o 
 -10 -12   5      453.95      448.14     78.80 o 
  -9 -12   5       88.17      116.25     65.47 o 
  -8 -12   5      378.51      489.03     66.65 o 
  -7 -12   5     1450.48     1311.90    186.70 o 
  -6 -12   5      491.29      532.85     66.65 o 
  -5 -12   5      673.61      734.67     77.54 o 
  -4 -12   5     1301.50     1389.53    113.56 o 
  -3 -12   5      661.24      621.74     54.44 o 
  -2 -12   5       44.93       40.48     11.25 o 
  -1 -12   5     2813.45     3091.95     99.72 o 
   0 -12   5       73.81       49.62     22.73 o 
   1 -12   5      265.88      306.99     39.40 o 
   2 -12   5     2134.23     2052.14    275.24 o 
   3 -12   5      237.35      221.61     65.44 o 
   4 -12   5     1040.09      945.30     71.21 o 
   5 -12   5      858.14      837.17     73.14 o 
   6 -12   5     2993.95     3433.71    196.32 o 
   7 -12   5      671.00      750.64     96.24 o 
   8 -12   5      387.57      307.96     92.39 o 
   9 -12   5      303.42      247.81    128.96 o 
  10 -12   5       34.00       12.49    119.33 o 
  11 -12   5      133.12       94.31     41.30 o 
  12 -12   5      517.66      621.95    180.92 o 
  13 -12   5       93.94      135.20     94.31 o 
  14 -12   5      214.82      439.07    110.21 o 
 -14 -11   5       22.90       -1.35     98.16 o 
 -13 -11   5      136.91      144.77     75.63 o 
 -12 -11   5       51.38       50.35     67.89 o 
 -11 -11   5      119.81      258.46     78.91 o 
 -10 -11   5       34.96       77.54     61.79 o 
  -9 -11   5      823.11      819.21     83.20 o 
  -8 -11   5      296.16      233.05     78.91 o 
  -7 -11   5      416.81      284.43     53.03 o 
  -6 -11   5       79.76       41.29     96.24 o 
  -5 -11   5     1680.63     1711.31     88.18 o 
  -4 -11   5      945.92      836.78     98.16 o 
  -3 -11   5     1540.65     1618.87    107.78 o 
  -2 -11   5     1773.86     2015.69     50.90 o 
  -1 -11   5      525.82      553.63     27.86 o 
   0 -11   5     2026.60     2077.43     78.80 o 
   1 -11   5     1771.88     1878.29     77.54 o 
   2 -11   5      102.13       84.69     27.22 o 
   3 -11   5     4416.63     4644.67    151.78 o 
   4 -11   5      164.92      162.12     32.32 o 
   5 -11   5      809.55      664.98     59.05 o 
   6 -11   5     1993.25     1662.96    130.88 o 
   7 -11   5     1941.33     1782.29    138.58 o 
   8 -11   5       97.34      -61.59     61.59 o 
   9 -11   5      458.99      542.84    152.05 o 
  10 -11   5      246.31      212.19     66.31 o 
  11 -11   5      174.65       69.29     37.87 o 
  12 -11   5       22.61      -25.02     69.32 o 
  13 -11   5      541.55      537.05     98.16 o 
  14 -11   5        9.40       78.27     78.31 o 
 -15 -10   5       69.62      101.54     89.33 o 
 -14 -10   5        0.31        1.71     72.89 o 
 -13 -10   5      272.50      263.05    125.11 o 
 -12 -10   5      291.09      320.23     85.96 o 
 -11 -10   5      914.25      937.98    106.87 o 
 -10 -10   5      172.25      154.59     69.29 o 
  -9 -10   5       19.44       37.94     47.58 o 
  -8 -10   5       47.59       73.23     54.57 o 
  -7 -10   5      884.24      689.50     98.16 o 
  -6 -10   5      434.95      313.64     50.30 o 
  -5 -10   5     3610.00     4138.77    152.14 o 
  -4 -10   5     3514.06     3498.52    263.69 o 
  -3 -10   5       73.03       34.33      5.77 o 
  -2 -10   5     2454.53     2455.66     56.76 o 
  -1 -10   5     4510.02     4795.70    101.80 o 
   0 -10   5     2007.56     2030.77    146.28 o 
   1 -10   5     1294.30     1555.19     62.61 o 
   2 -10   5      580.76      535.95     41.60 o 
   3 -10   5     2366.12     2204.69     82.72 o 
   4 -10   5      181.80      180.59     57.74 o 
   5 -10   5     2693.13     2850.69    173.23 o 
   6 -10   5      354.27      273.31     61.59 o 
   7 -10   5      920.28     1085.54    115.48 o 
   8 -10   5       20.28      -23.10     84.69 o 
   9 -10   5     1276.77     1083.33     83.20 o 
  10 -10   5      712.65      713.58     50.90 o 
  11 -10   5      356.46      447.05     48.20 o 
  12 -10   5       32.02       25.81     28.38 o 
  13 -10   5       68.34      142.61     74.62 o 
  14 -10   5      131.22      182.65     77.68 o 
 -15  -9   5      268.55      373.40    146.28 o 
 -14  -9   5       17.77       98.19     85.95 o 
 -13  -9   5       43.32       75.06     65.33 o 
 -12  -9   5      557.85      582.13     59.67 o 
 -11  -9   5      278.69      215.49     29.33 o 
 -10  -9   5      620.21      635.42     94.31 o 
  -9  -9   5      731.80      794.41     55.82 o 
  -8  -9   5       76.11       67.95     98.16 o 
  -7  -9   5     2149.60     2383.29    110.21 o 
  -6  -9   5     2743.64     2646.54    112.94 o 
  -5  -9   5     1099.51      983.00     66.65 o 
  -4  -9   5      745.20      687.11     56.39 o 
  -3  -9   5     5294.32     5421.36    102.19 o 
  -2  -9   5      236.05      220.81     25.02 o 
  -1  -9   5       36.43       21.88     21.17 o 
   0  -9   5     1918.08     1867.87     71.79 o 
   1  -9   5     1973.40     1956.12     73.34 o 
   2  -9   5     1160.65     1056.95     53.03 o 
   3  -9   5      230.87      218.34     40.42 o 
   4  -9   5     4343.41     4372.52    138.10 o 
   5  -9   5      379.78      404.53     40.57 o 
   6  -9   5      777.94      823.78     88.54 o 
   7  -9   5      410.76      381.10     96.24 o 
   8  -9   5     1747.41     1761.84    134.73 o 
   9  -9   5       74.35      133.79     55.35 o 
  10  -9   5      292.41      336.25     43.08 o 
  11  -9   5      141.26      132.42     35.55 o 
  12  -9   5      555.31      508.52    103.94 o 
  13  -9   5      404.71      553.06    127.03 o 
  14  -9   5      187.73      169.80    188.62 o 
  15  -9   5        9.24      -78.46     78.46 o 
 -15  -8   5       38.34      -23.10    115.48 o 
 -14  -8   5      422.60      508.13    130.88 o 
 -13  -8   5      170.71       93.71     50.04 o 
 -12  -8   5      200.77      190.52     38.49 o 
 -11  -8   5      156.98      128.48     35.04 o 
 -10  -8   5      962.71     1131.28     64.28 o 
  -9  -8   5      334.96      338.59     31.31 o 
  -8  -8   5     1444.20     1415.04     52.83 o 
  -7  -8   5      175.48      195.93     96.24 o 
  -6  -8   5      527.08      483.28     21.17 o 
  -5  -8   5      131.72      103.94     36.67 o 
  -4  -8   5     5186.56     5438.35     98.75 o 
  -3  -8   5       51.41       54.73      7.57 o 
  -2  -8   5     3494.26     3333.52     76.99 o 
  -1  -8   5     2470.03     2555.51     59.46 o 
   0  -8   5     6756.60     6508.40    146.67 o 
   1  -8   5     1396.63     1419.93     86.61 o 
   2  -8   5    13071.29    12921.28    323.78 o 
   3  -8   5      142.72      145.90     28.48 o 
   4  -8   5      645.03      546.60     59.67 o 
   5  -8   5      860.30      923.87     96.24 o 
   6  -8   5     1716.34     1551.33    111.63 o 
   7  -8   5      372.86      496.58     76.99 o 
   8  -8   5     2980.03     3156.42    143.96 o 
   9  -8   5       32.05        2.57     53.89 o 
  10  -8   5      164.98      118.78     27.17 o 
  11  -8   5      264.58      372.34    109.71 o 
  12  -8   5      395.38      345.38     37.10 o 
  13  -8   5      151.69      161.60     39.06 o 
  14  -8   5      225.19      258.94     72.64 o 
  15  -8   5       42.87       -3.47    123.18 o 
 -15  -7   5       93.61       96.24    111.63 o 
 -14  -7   5       55.43      173.23    100.09 o 
 -13  -7   5      235.86      187.33     37.10 o 
 -12  -7   5      194.90      221.89     42.54 o 
 -11  -7   5      376.49      349.37     45.92 o 
 -10  -7   5      815.70      814.81     53.93 o 
  -9  -7   5     1161.37     1080.93     61.59 o 
  -8  -7   5      511.87      352.37     32.74 o 
  -7  -7   5      869.61      757.63     38.20 o 
  -6  -7   5     2762.86     3246.17    109.71 o 
  -5  -7   5      510.46      581.17     25.68 o 
  -4  -7   5      237.74      261.98     30.80 o 
  -3  -7   5       28.14      -17.05     30.80 o 
  -2  -7   5     1710.83     1619.98     42.21 o 
  -1  -7   5      585.61      687.73     26.95 o 
   0  -7   5     3894.64     4449.71    125.11 o 
   1  -7   5     1517.86     1587.78    150.13 o 
   2  -7   5      386.13      321.52     32.32 o 
   3  -7   5     4378.17     4552.11    133.29 o 
   4  -7   5     4891.35     4887.92    144.69 o 
   5  -7   5      388.41      461.93     65.44 o 
   6  -7   5     1722.68     1713.00    115.48 o 
   7  -7   5     1997.00     1928.57    138.58 o 
   8  -7   5      918.37     1024.09    107.78 o 
   9  -7   5      221.08      220.74     59.67 o 
  10  -7   5     1791.48     1787.66     73.14 o 
  11  -7   5      399.34      413.12     39.00 o 
  12  -7   5      150.47      116.20     34.89 o 
  13  -7   5       65.74       61.31     33.18 o 
  14  -7   5      357.12      501.40     81.39 o 
  15  -7   5      279.18      367.70     93.64 o 
 -16  -6   5       19.95       -7.70    115.48 o 
 -15  -6   5       73.86       34.65    107.78 o 
 -14  -6   5      207.02      229.32     69.29 o 
 -13  -6   5      730.72      812.81     71.21 o 
 -12  -6   5      138.63      102.08     34.89 o 
 -11  -6   5      202.18      250.73     36.57 o 
 -10  -6   5     1160.11     1217.49    188.62 o 
  -9  -6   5      901.79      919.40     52.45 o 
  -8  -6   5     1670.17     1435.63     80.84 o 
  -7  -6   5     3438.01     3297.30     96.73 o 
  -6  -6   5      145.85      336.90     44.27 o 
  -5  -6   5     2931.12     3314.60     88.54 o 
  -4  -6   5      766.29     1026.43     35.30 o 
  -3  -6   5     3205.37     4190.82    132.81 o 
  -2  -6   5     1800.48     2118.84    105.86 o 
  -1  -6   5    11910.77    11720.56    208.81 o 
   0  -6   5      261.37      432.80     40.42 o 
   1  -6   5     2208.55     2336.42     64.06 o 
   2  -6   5     3826.15     3492.45    121.26 o 
   3  -6   5      797.18      749.80     44.36 o 
   4  -6   5     2900.94     2958.43     93.17 o 
   5  -6   5     2309.94     2525.24    127.03 o 
   6  -6   5     2259.01     2194.19    127.03 o 
   7  -6   5     3194.98     3341.32    115.48 o 
   8  -6   5     2065.92     2115.48     68.78 o 
   9  -6   5     1825.68     1887.25    117.41 o 
  10  -6   5       21.85        5.61     36.57 o 
  11  -6   5     1804.58     1965.60     76.87 o 
  12  -6   5      257.89      201.05     42.34 o 
  13  -6   5       90.61       77.67     48.12 o 
  14  -6   5       90.81       90.30     63.45 o 
  15  -6   5      358.63      316.18    163.60 o 
  16  -6   5       33.67      127.03    188.62 o 
 -16  -5   5       62.73      138.58    111.63 o 
 -15  -5   5      431.93      396.49    127.03 o 
 -14  -5   5      113.78       45.73     55.73 o 
 -13  -5   5     1154.34     1244.11    140.50 o 
 -12  -5   5      110.05      119.46     41.60 o 
 -11  -5   5       13.14        7.88     28.48 o 
 -10  -5   5      166.71      199.20     36.57 o 
  -9  -5   5     4625.87     4617.27    165.53 o 
  -8  -5   5      128.70      121.34     27.86 o 
  -7  -5   5      858.13     1151.48     88.54 o 
  -6  -5   5      835.91     1300.95     75.06 o 
  -5  -5   5     1700.32     2433.89    202.10 o 
  -4  -5   5     1120.16     1263.75     43.08 o 
  -3  -5   5     6679.81     7726.91    169.38 o 
  -2  -5   5     1995.94     1776.41     49.51 o 
  -1  -5   5      790.88      837.16     24.92 o 
   0  -5   5     3495.87     3901.35     78.07 o 
   1  -5   5     5179.61     5337.15    119.63 o 
   2  -5   5      906.76     1077.55     36.13 o 
   3  -5   5     8522.65     8005.50    210.62 o 
   4  -5   5      396.50      441.45     42.54 o 
   5  -5   5     2135.85     1940.12    111.63 o 
   6  -5   5      388.65      338.75     23.10 o 
   7  -5   5     6559.42     6819.86    225.19 o 
   8  -5   5      437.63      376.40     29.71 o 
   9  -5   5      449.93      471.36     69.29 o 
  10  -5   5       60.57       47.90     42.34 o 
  11  -5   5      281.81      260.04     35.55 o 
  12  -5   5       53.78       62.09     27.17 o 
  13  -5   5     1091.46     1110.97     73.14 o 
  14  -5   5       77.18       26.87     69.37 o 
  15  -5   5      107.24      172.93     69.06 o 
  16  -5   5      108.06      100.09    115.48 o 
 -16  -4   5      196.58       42.34    107.78 o 
 -15  -4   5       91.68        0.16     66.31 o 
 -14  -4   5      459.67      546.14     90.46 o 
 -13  -4   5      224.16      102.97     46.99 o 
 -12  -4   5      168.19      128.82     37.82 o 
 -11  -4   5       87.93      127.67     31.32 o 
 -10  -4   5       29.16       98.88     46.19 o 
  -9  -4   5      769.22      708.57     53.89 o 
  -8  -4   5     1689.30     1893.79    103.94 o 
  -7  -4   5      976.46      781.77     40.11 o 
  -6  -4   5      495.04      528.20     69.29 o 
  -5  -4   5      482.52     1032.43     40.95 o 
  -4  -4   5     5478.38     7081.95    232.89 o 
  -3  -4   5     2763.92     3040.95     73.99 o 
  -2  -4   5    12001.13    10553.07    255.99 o 
  -1  -4   5     6543.44     6348.88    140.96 o 
   0  -4   5     4148.21     3482.14     68.86 o 
   1  -4   5     4464.10     4050.97     77.66 o 
   2  -4   5     5067.82     5480.66    115.95 o 
   3  -4   5     3710.71     3912.42    186.70 o 
   4  -4   5      165.40      200.17     50.04 o 
   5  -4   5     1689.75     1805.39     57.74 o 
   6  -4   5       56.80       11.55     11.55 o 
   7  -4   5     2831.89     2952.97     77.51 o 
   8  -4   5     2074.19     2124.90     66.93 o 
   9  -4   5     2265.16     2377.99     92.39 o 
  10  -4   5      140.88      156.04     28.48 o 
  11  -4   5     1318.45     1039.46     60.52 o 
  12  -4   5     1483.42     1380.29     66.65 o 
  13  -4   5       72.71       96.24     41.32 o 
  14  -4   5      353.23      364.13     63.81 o 
  15  -4   5      254.63      307.96    134.73 o 
  16  -4   5       20.27      -84.69    169.38 o 
 -16  -3   5       42.93      123.18    115.48 o 
 -15  -3   5       80.75       65.01     60.12 o 
 -14  -3   5      175.13       89.42     65.16 o 
 -13  -3   5       91.80      138.21     42.12 o 
 -12  -3   5      616.80      659.66     63.52 o 
 -11  -3   5       97.19       33.52     32.32 o 
 -10  -3   5     1216.42     1240.76     66.31 o 
  -9  -3   5      537.18      600.36     40.56 o 
  -8  -3   5     1603.86     1543.29     86.61 o 
  -7  -3   5      453.38      344.48     30.20 o 
  -6  -3   5    10565.41    11302.72    246.23 o 
  -5  -3   5      195.70       37.77     17.52 o 
  -4  -3   5     2668.78     3539.48    175.15 o 
  -3  -3   5     5450.71     4506.29    102.49 o 
  -2  -3   5     6582.10     7894.41    164.94 o 
  -1  -3   5       23.60      -11.55     17.32 o 
   0  -3   5     2230.33     1794.92     40.95 o 
   1  -3   5      159.38      136.44     14.30 o 
   2  -3   5      515.51      412.21     32.66 o 
   3  -3   5      562.93      514.55     39.75 o 
   4  -3   5    11862.84    11140.30    404.19 o 
   5  -3   5     2847.19     2894.78    146.28 o 
   6  -3   5      809.30      763.30     61.59 o 
   7  -3   5      827.13      777.45     34.89 o 
   8  -3   5      818.60      776.01     65.44 o 
   9  -3   5     1386.47     1464.59     50.30 o 
  10  -3   5     1896.14     1978.74    163.60 o 
  11  -3   5       84.66       71.86     30.99 o 
  12  -3   5      440.86      398.86     44.76 o 
  13  -3   5      366.07      391.51     73.14 o 
  14  -3   5       88.77       51.54    115.48 o 
  15  -3   5       97.47      281.01    115.48 o 
  16  -3   5      641.67      750.64    150.13 o 
 -16  -2   5      225.11      138.58    107.78 o 
 -15  -2   5      223.17      170.43    186.70 o 
 -14  -2   5      859.25      928.66    123.18 o 
 -13  -2   5      419.88      335.08     52.61 o 
 -12  -2   5      496.55      471.42     59.67 o 
 -11  -2   5      961.59      847.62     56.39 o 
 -10  -2   5      651.47      639.54     45.32 o 
  -9  -2   5      348.59      245.79     32.32 o 
  -8  -2   5     1678.33     1814.63     73.14 o 
  -7  -2   5      543.41      575.44     37.82 o 
  -6  -2   5     2141.60     2147.73     84.38 o 
  -5  -2   5     1398.61     1937.68     80.84 o 
  -4  -2   5     5753.35     6667.43    184.55 o 
  -3  -2   5       30.99      213.25     44.27 o 
  -2  -2   5     3161.19     3935.63    150.13 o 
  -1  -2   5     2951.68     3076.06     89.33 o 
   0  -2   5     3912.96     3954.03    155.90 o 
   1  -2   5     1741.55     1734.03     51.97 o 
   2  -2   5     8759.44     7822.52    165.10 o 
   3  -2   5      577.35      551.90     39.40 o 
   4  -2   5     1440.48     1628.32     92.39 o 
   5  -2   5     4083.45     4573.14    192.47 o 
   6  -2   5      629.50      541.85     37.74 o 
   7  -2   5       17.01       29.51     20.66 o 
   8  -2   5     3721.82     3772.10    227.12 o 
   9  -2   5      224.29      291.44     36.13 o 
  10  -2   5       69.94       40.50     27.17 o 
  11  -2   5      285.77      274.22     41.96 o 
  12  -2   5     1715.02     1650.52    114.23 o 
  13  -2   5      252.70      114.20    163.60 o 
  14  -2   5      787.04      851.02    123.18 o 
  15  -2   5      117.07      277.16    153.98 o 
  16  -2   5       78.33      234.82    127.03 o 
 -16  -1   5       36.87       -7.70     88.54 o 
 -15  -1   5      296.14      367.60     76.07 o 
 -14  -1   5       79.31       14.70     65.47 o 
 -13  -1   5      263.06      285.57     49.81 o 
 -12  -1   5      274.84      238.50     40.56 o 
 -11  -1   5       89.41       38.49     34.15 o 
 -10  -1   5     1266.05     1193.11     61.02 o 
  -9  -1   5     3594.90     3707.42    116.79 o 
  -8  -1   5      853.51      753.73     53.89 o 
  -7  -1   5      446.80      495.76     36.07 o 
  -6  -1   5      598.56      406.18     76.99 o 
  -5  -1   5     5969.52     5747.93    165.77 o 
  -4  -1   5     1015.94      957.71     53.89 o 
  -3  -1   5     2961.52     3217.09     94.80 o 
  -2  -1   5    10660.19     9617.15    237.88 o 
  -1  -1   5     6469.70     7099.13    194.40 o 
   0  -1   5     2232.52     2553.64     80.26 o 
   1  -1   5     3425.54     3227.46    107.78 o 
   2  -1   5      152.42      253.26     22.08 o 
   3  -1   5    13198.30    12556.90    319.50 o 
   4  -1   5     5652.15     5523.96    211.72 o 
   5  -1   5      554.73      624.25     28.14 o 
   6  -1   5     4894.78     4926.19    207.87 o 
   7  -1   5     4337.39     4173.49    110.76 o 
   8  -1   5      982.84     1142.05    157.83 o 
   9  -1   5       32.05        2.31     42.34 o 
  10  -1   5      432.63      454.42     41.64 o 
  11  -1   5      205.00      207.23     53.03 o 
  12  -1   5      553.35      635.25    107.78 o 
  13  -1   5      487.69      440.38     74.82 o 
  14  -1   5        5.98      -76.62     85.45 o 
  15  -1   5      162.07      281.01    115.48 o 
  16  -1   5      419.81      319.50    134.73 o 
 -16   0   5       78.85      111.63    127.03 o 
 -15   0   5      347.67       97.87    125.11 o 
 -14   0   5       19.08       38.49     58.29 o 
 -13   0   5      704.72      806.23     71.89 o 
 -12   0   5      191.52      135.60     41.96 o 
 -11   0   5     1654.13     1833.41     92.39 o 
 -10   0   5       34.12      -12.55     31.21 o 
  -9   0   5      134.71      183.30     42.34 o 
  -8   0   5      754.47      643.02     45.47 o 
  -7   0   5     1481.68     1616.01     61.18 o 
  -6   0   5      343.65      313.60     48.12 o 
  -5   0   5     1683.96     1618.41    182.85 o 
  -4   0   5     2047.89     1669.39     53.40 o 
  -3   0   5      900.59      945.07     42.54 o 
  -2   0   5      731.73      701.61     73.14 o 
  -1   0   5    11062.48     9541.06    242.26 o 
   0   0   5    17566.35    16669.72    403.88 o 
   1   0   5       28.27       32.85     26.95 o 
   2   0   5     2157.36     2059.45     69.29 o 
   3   0   5    19985.47    19659.13    469.63 o 
   4   0   5     2743.49     3209.23     66.31 o 
   5   0   5     9248.83     8680.10    352.22 o 
   6   0   5     1694.18     1526.08     48.96 o 
   7   0   5        3.98      -21.78     21.78 o 
   8   0   5      137.14      155.37     98.16 o 
   9   0   5     7668.53     8067.25    262.66 o 
  10   0   5      511.16      598.52     69.05 o 
  11   0   5     2087.45     2539.94    329.13 o 
  12   0   5      190.09      277.72     61.20 o 
  13   0   5      257.17      237.33     65.44 o 
  14   0   5       69.74       88.54     80.84 o 
  15   0   5      502.15      323.35    157.83 o 
  16   0   5        8.89       11.55    107.78 o 
 -16   1   5       38.97        7.70     80.84 o 
 -15   1   5      292.26      273.31    130.88 o 
 -14   1   5       86.94      112.18     56.39 o 
 -13   1   5      263.55      263.90     75.06 o 
 -12   1   5      390.32      358.65     50.04 o 
 -11   1   5       79.68      121.61     44.27 o 
 -10   1   5     1242.61     1162.40    127.03 o 
  -9   1   5     3614.89     3730.79    114.64 o 
  -8   1   5      924.81      781.69     43.39 o 
  -7   1   5      356.08      366.28     31.32 o 
  -6   1   5      716.31      524.84     96.24 o 
  -5   1   5     5867.67     5718.80    130.31 o 
  -4   1   5     1092.71      834.10     34.89 o 
  -3   1   5     2898.74     3200.71     80.34 o 
  -2   1   5    11014.26     9947.56    206.88 o 
  -1   1   5     6659.03     7364.35    155.94 o 
   0   1   5     2629.94     3020.13     89.83 o 
   1   1   5     4015.77     3489.62    142.43 o 
   2   1   5      174.76      234.82     38.49 o 
   3   1   5    13868.97    13543.02    268.75 o 
   4   1   5     5780.49     5348.56    104.13 o 
   5   1   5      543.44      625.19     63.52 o 
   6   1   5     5058.42     5037.57    265.61 o 
   7   1   5     4057.45     3947.53    137.28 o 
   8   1   5     1039.49     1156.88     86.61 o 
   9   1   5        1.37       -4.46     46.55 o 
  10   1   5      494.27      506.34     71.21 o 
  11   1   5      226.38      168.87     61.02 o 
  12   1   5      498.22      431.98    117.41 o 
  13   1   5      380.49      501.66     86.61 o 
  14   1   5        2.69       80.84     76.99 o 
  15   1   5      166.34      196.32    103.94 o 
  16   1   5      353.89      342.60    134.73 o 
 -16   2   5      216.08      127.03     92.39 o 
 -15   2   5      235.98      327.20    100.09 o 
 -14   2   5      839.65      813.99     93.88 o 
 -13   2   5      418.18      440.31     58.18 o 
 -12   2   5      483.25      413.13     49.81 o 
 -11   2   5      899.66      845.39     92.39 o 
 -10   2   5      758.12      809.04     51.25 o 
  -9   2   5      357.60      267.56     32.64 o 
  -8   2   5     1747.69     1766.70    121.26 o 
  -7   2   5      434.16      415.51     32.03 o 
  -6   2   5     2105.09     2240.97    198.25 o 
  -5   2   5     1439.80     1851.09     55.38 o 
  -4   2   5     5345.90     6035.92    135.29 o 
  -3   2   5       26.80      190.74     65.44 o 
  -2   2   5     3383.05     4331.78    155.90 o 
  -1   2   5     2561.07     2673.65     67.47 o 
   0   2   5     3321.91     3374.80    111.63 o 
   1   2   5     1664.55     1728.68     54.57 o 
   2   2   5     9072.22     8014.39    195.08 o 
   3   2   5      566.42      674.09     67.37 o 
   4   2   5     1728.57     2122.53     62.65 o 
   5   2   5     3671.35     4200.53    129.27 o 
   6   2   5      633.49      636.41    125.11 o 
   7   2   5       25.64      -13.47     51.97 o 
   8   2   5     3482.10     3409.90    132.63 o 
   9   2   5      265.04      276.91     44.85 o 
  10   2   5       51.83       18.99     40.56 o 
  11   2   5      338.77      337.34     62.65 o 
  12   2   5     1673.22     1631.09    127.03 o 
  13   2   5      239.27      126.17     98.16 o 
  14   2   5      761.03      804.53    146.28 o 
  15   2   5       96.14      -50.04     92.39 o 
  16   2   5       81.60      227.12    150.13 o 
 -16   3   5       25.72       73.14     88.54 o 
 -15   3   5       79.03      -34.65    100.09 o 
 -14   3   5      231.50      259.10     69.83 o 
 -13   3   5       94.38       33.88     40.95 o 
 -12   3   5      849.34      803.08     65.84 o 
 -11   3   5       78.76       66.69     32.60 o 
 -10   3   5     1250.84     1241.69     65.29 o 
  -9   3   5      466.37      506.16     63.52 o 
  -8   3   5     1554.04     1580.60     67.58 o 
  -7   3   5      430.43      387.24     63.52 o 
  -6   3   5    10497.11    11311.33    241.83 o 
  -5   3   5      222.29       84.69     34.65 o 
  -4   3   5     2686.94     3828.00     94.43 o 
  -3   3   5     5724.61     4577.82    102.44 o 
  -2   3   5     6395.23     7867.90    164.31 o 
  -1   3   5       26.93       -6.42     15.66 o 
   0   3   5     2483.09     2030.08     52.99 o 
   1   3   5      200.81      203.23     17.22 o 
   2   3   5      522.92      446.02     35.39 o 
   3   3   5      534.12      363.85     46.19 o 
   4   3   5    11375.45    10425.74    252.14 o 
   5   3   5     2874.56     3258.59     86.77 o 
   6   3   5     1013.79      819.52     59.67 o 
   7   3   5      826.52      835.53     88.54 o 
   8   3   5      753.15      718.06     44.84 o 
   9   3   5     1484.82     1500.85     88.54 o 
  10   3   5     1779.26     1798.22    106.05 o 
  11   3   5       82.97       62.68     51.78 o 
  12   3   5      391.61      334.58     66.65 o 
  13   3   5      384.93      274.77    113.56 o 
  14   3   5       76.28       34.65     84.69 o 
  15   3   5       86.39       42.34     92.39 o 
  16   3   5      553.97      508.13    130.88 o 
 -16   4   5      198.10      -30.80    111.63 o 
 -15   4   5       85.12       19.25     69.29 o 
 -14   4   5      513.39      304.11     80.84 o 
 -13   4   5      176.23       84.69     75.06 o 
 -12   4   5      163.59      155.52     44.84 o 
 -11   4   5      112.68      125.04     37.10 o 
 -10   4   5       63.18       89.82     30.99 o 
  -9   4   5      734.14      768.45     48.53 o 
  -8   4   5     1623.25     1770.27    155.90 o 
  -7   4   5      859.34      547.40     40.42 o 
  -6   4   5      530.10      565.42     36.57 o 
  -5   4   5      361.64      835.19    128.96 o 
  -4   4   5     4977.93     6776.74    150.86 o 
  -3   4   5     2777.71     2934.88     74.61 o 
  -2   4   5    11863.03    10023.37    203.64 o 
  -1   4   5     6565.70     6593.89    140.26 o 
   0   4   5     4154.66     3641.58    161.68 o 
   1   4   5     4736.86     4588.54    188.62 o 
   2   4   5     4732.43     4976.25    134.55 o 
   3   4   5     3668.76     3864.02    180.92 o 
   4   4   5      108.62      107.78     24.91 o 
   5   4   5     1658.73     1801.63     61.18 o 
   6   4   5       62.46       41.24     27.72 o 
   7   4   5     2692.92     2993.46     95.42 o 
   8   4   5     1716.24     1704.26     73.76 o 
   9   4   5     2235.83     2456.43    113.93 o 
  10   4   5      157.02      137.89     40.95 o 
  11   4   5     1321.69     1250.16     76.87 o 
  12   4   5     1476.66     1323.51     82.17 o 
  13   4   5       82.55       80.84     61.59 o 
  14   4   5      384.09      323.35     76.99 o 
  15   4   5      245.31      230.97     80.84 o 
  16   4   5       18.46      -57.74    103.94 o 
 -16   5   5       57.55      -84.69     96.24 o 
 -15   5   5      419.94      500.43    107.78 o 
 -14   5   5      100.18       84.69     57.74 o 
 -13   5   5     1010.62     1230.84     96.01 o 
 -12   5   5       96.39      108.20     82.76 o 
 -11   5   5       45.02        2.37     46.19 o 
 -10   5   5      149.31      160.58     46.19 o 
  -9   5   5     4362.57     4489.47    137.15 o 
  -8   5   5      124.15      151.01     30.62 o 
  -7   5   5      846.04     1045.68     46.03 o 
  -6   5   5      850.85     1414.31     49.51 o 
  -5   5   5     1391.80     1992.16    134.73 o 
  -4   5   5     1080.61     1242.47     42.55 o 
  -3   5   5     7497.57     8977.29    188.64 o 
  -2   5   5     1890.30     1706.88     50.02 o 
  -1   5   5      808.92      831.48     57.74 o 
   0   5   5     3534.28     4003.43    165.53 o 
   1   5   5     5789.47     5792.83    313.73 o 
   2   5   5      862.78     1052.28     50.04 o 
   3   5   5     7968.08     8022.48    208.22 o 
   4   5   5      340.75      418.74     75.06 o 
   5   5   5     2059.18     1835.26     96.24 o 
   6   5   5      348.08      304.40     42.34 o 
   7   5   5     6308.01     6620.23    165.89 o 
   8   5   5      432.27      382.77     57.74 o 
   9   5   5      649.91      601.95     46.55 o 
  10   5   5       49.91       96.24     38.49 o 
  11   5   5      264.66      279.18     43.57 o 
  12   5   5       55.11       39.85     61.59 o 
  13   5   5     1008.08     1020.10     88.54 o 
  14   5   5       76.35      157.83     61.59 o 
  15   5   5       85.80      -42.34     73.14 o 
  16   5   5      115.52       46.19     96.24 o 
 -15   6   5       80.44       19.25     57.74 o 
 -14   6   5      157.31      119.33     53.89 o 
 -13   6   5      674.08      935.42     96.24 o 
 -12   6   5      127.05       98.44     36.74 o 
 -11   6   5      126.53      180.41     65.44 o 
 -10   6   5     1235.17     1256.13     67.73 o 
  -9   6   5      858.33      926.65     48.20 o 
  -8   6   5     1739.96     1541.65     71.21 o 
  -7   6   5     3276.24     3118.26     90.12 o 
  -6   6   5      169.90      259.96     21.63 o 
  -5   6   5     2840.36     3219.98     82.28 o 
  -4   6   5      759.82     1001.04     43.08 o 
  -3   6   5     3333.85     4390.59    126.55 o 
  -2   6   5     1769.02     2032.51    115.48 o 
  -1   6   5    12067.53    12556.90    454.23 o 
   0   6   5      302.83      369.55     50.04 o 
   1   6   5     1863.85     1859.59     64.65 o 
   2   6   5     4018.68     3686.04    114.23 o 
   3   6   5      710.54      712.13     44.85 o 
   4   6   5     3121.51     3179.18    109.61 o 
   5   6   5     2054.76     2066.65     68.20 o 
   6   6   5     2382.28     2508.17     76.75 o 
   7   6   5     2962.75     3228.71     95.55 o 
   8   6   5     2132.95     2346.27     87.13 o 
   9   6   5     1845.47     1861.15     76.26 o 
  10   6   5       18.68       34.65     34.43 o 
  11   6   5     1763.38     1768.93     92.60 o 
  12   6   5      225.74      196.53     48.96 o 
  13   6   5       92.19      115.48     73.14 o 
  14   6   5       58.69      -23.10     73.14 o 
  15   6   5      474.13      408.04     84.69 o 
  16   6   5       31.14      -92.39     92.39 o 
 -15   7   5       78.08      -19.25     69.29 o 
 -14   7   5       45.23       69.29     65.44 o 
 -13   7   5      230.79      319.50     73.14 o 
 -12   7   5      262.02      337.37    121.26 o 
 -11   7   5      455.17      406.57     57.74 o 
 -10   7   5      713.34      635.27     63.52 o 
  -9   7   5     1036.92     1076.51     61.62 o 
  -8   7   5      561.08      376.47     59.67 o 
  -7   7   5      794.36      639.64     75.06 o 
  -6   7   5     2337.77     2806.02    163.60 o 
  -5   7   5      559.86      715.73     31.31 o 
  -4   7   5      297.62      304.11     61.59 o 
  -3   7   5        1.54       15.40     46.19 o 
  -2   7   5     1915.12     1713.00     96.24 o 
  -1   7   5      541.59      716.00     76.99 o 
   0   7   5     3922.19     4675.88    134.55 o 
   1   7   5     1389.35     1527.89     73.14 o 
   2   7   5      384.77      285.07     35.07 o 
   3   7   5     4361.75     4788.31    202.10 o 
   4   7   5     4564.26     4527.38    167.45 o 
   5   7   5      363.16      347.04     36.57 o 
   6   7   5     1635.60     1709.38     86.61 o 
   7   7   5     1866.93     1752.93     70.75 o 
   8   7   5     1019.78     1281.26     98.16 o 
   9   7   5      291.35      247.54     35.93 o 
  10   7   5     1999.24     2242.22     94.04 o 
  11   7   5      348.22      337.66     98.16 o 
  12   7   5      140.30       84.69     46.19 o 
  13   7   5       39.95       30.80     65.44 o 
  14   7   5      372.81      565.87     88.54 o 
  15   7   5      302.02      242.52    123.18 o 
 -14   8   5      381.55      331.05     76.99 o 
 -13   8   5      157.34      134.73     57.74 o 
 -12   8   5      203.50      254.06     50.04 o 
 -11   8   5      151.12      181.73     67.37 o 
 -10   8   5     1033.00     1242.15     76.99 o 
  -9   8   5      311.02      315.18     36.57 o 
  -8   8   5     1477.51     1445.44     65.06 o 
  -7   8   5      190.15      205.92     36.57 o 
  -6   8   5      627.90      571.90     42.34 o 
  -5   8   5      153.64       76.99     50.04 o 
  -4   8   5     4973.25     5439.27    234.82 o 
  -3   8   5       42.21       73.14     53.89 o 
  -2   8   5     3202.20     3060.31    157.83 o 
  -1   8   5     2518.74     2609.93    134.73 o 
   0   8   5     6333.84     6353.51    261.76 o 
   1   8   5     1368.19     1380.92     58.10 o 
   2   8   5    12749.37    13353.87    349.70 o 
   3   8   5      127.83      107.87     28.48 o 
   4   8   5      744.96      728.29     51.97 o 
   5   8   5      906.69      887.63     78.91 o 
   6   8   5     2045.16     2232.04     98.16 o 
   7   8   5      396.50      374.17     48.12 o 
   8   8   5     2933.62     3069.60    100.85 o 
   9   8   5       37.87       35.74     31.31 o 
  10   8   5      206.84      187.24     42.89 o 
  11   8   5      251.99      202.02     51.97 o 
  12   8   5      320.45      269.46     53.89 o 
  13   8   5      154.43       96.24     57.74 o 
  14   8   5      224.16      223.27     69.29 o 
  15   8   5       44.27      -15.40     73.14 o 
 -13   9   5       49.18       80.84     46.19 o 
 -12   9   5      629.84      773.74     76.99 o 
 -11   9   5      293.87      269.44    111.63 o 
 -10   9   5      655.57      809.87     57.74 o 
  -9   9   5      613.58      628.44    121.26 o 
  -8   9   5       65.96       80.84     69.29 o 
  -7   9   5     2152.62     2044.06    153.98 o 
  -6   9   5     2360.16     2298.12    173.23 o 
  -5   9   5      904.04      854.58    107.78 o 
  -4   9   5      680.76      608.21     80.84 o 
  -3   9   5     5363.24     6078.28    273.31 o 
  -2   9   5      112.42      257.91     69.29 o 
  -1   9   5       28.29       57.74     42.34 o 
   0   9   5     1731.48     1765.30     70.15 o 
   1   9   5     1836.84     1748.26    102.01 o 
   2   9   5     1143.29     1077.85     56.39 o 
   3   9   5      217.02      282.78     37.74 o 
   4   9   5     4024.83     3965.57    130.99 o 
   5   9   5      411.22      460.20     36.13 o 
   6   9   5      787.05      911.64    115.48 o 
   7   9   5      296.37      250.39    111.63 o 
   8   9   5     1771.92     1894.70     81.61 o 
   9   9   5      116.79       59.94     69.29 o 
  10   9   5      317.96      375.91     57.74 o 
  11   9   5      139.08      130.31     88.54 o 
  12   9   5      567.98      542.77     69.29 o 
  13   9   5      432.64      515.83     76.99 o 
  14   9   5      213.25      173.23     57.74 o 
  15   9   5        9.06       26.95     84.69 o 
 -12  10   5      274.01      373.40     38.49 o 
 -11  10   5      949.42      962.36     38.49 o 
 -10  10   5      164.43      161.68     96.24 o 
  -9  10   5       22.38      -46.19     76.99 o 
  -8  10   5       30.50       84.69     73.14 o 
  -7  10   5      889.70     1020.10    119.33 o 
  -6  10   5      441.12      342.60     73.14 o 
  -5  10   5     3462.46     3895.64    230.97 o 
  -4  10   5     3389.81     3106.50    180.92 o 
  -3  10   5       70.77       88.54     50.04 o 
  -2  10   5     2412.11     2459.80    138.58 o 
  -1  10   5     4203.23     4357.57    211.72 o 
   0  10   5     1955.79     1816.31     94.31 o 
   1  10   5     1099.46     1308.30     63.92 o 
   2  10   5      564.12      545.42     47.11 o 
   3  10   5     2283.94     2167.03    103.94 o 
   4  10   5      171.08      188.60     76.99 o 
   5  10   5     2933.40     3145.70    118.19 o 
   6  10   5      331.08      292.30     51.97 o 
   7  10   5      815.63      910.91     50.48 o 
   8  10   5       14.88       40.42     88.54 o 
   9  10   5     1030.23     1102.71     61.24 o 
  10  10   5      739.91      747.51     55.09 o 
  11  10   5      325.71      358.00     53.89 o 
  12  10   5       32.40       80.84     50.04 o 
  13  10   5       72.39      -38.49     50.04 o 
  14  10   5      119.49      119.33     73.14 o 
 -10  11   5       43.07       23.10     88.54 o 
  -9  11   5      775.39      750.64    157.83 o 
  -8  11   5      251.93        0.00     69.29 o 
  -7  11   5      390.51      415.74    103.94 o 
  -6  11   5       94.07      107.78     73.14 o 
  -5  11   5     1372.59     1351.16    123.18 o 
  -4  11   5      979.04     1027.80    107.78 o 
  -3  11   5     1552.24     1639.86    127.03 o 
  -2  11   5     1747.39     2005.56    138.58 o 
  -1  11   5      542.76      583.38     33.65 o 
   0  11   5     2043.19     1997.46     83.15 o 
   1  11   5     1901.29     2007.98     81.52 o 
   2  11   5      104.42       87.80     28.48 o 
   3  11   5     3968.20     4354.68    157.24 o 
   4  11   5      210.59      199.80     42.12 o 
   5  11   5      803.90      679.19     61.87 o 
   6  11   5     1903.39     1804.39    105.86 o 
   7  11   5     1709.54     1991.37    142.43 o 
   8  11   5      102.23       36.07     28.38 o 
   9  11   5      535.19      724.88     84.69 o 
  10  11   5      255.32      196.25     61.59 o 
  11  11   5      138.90       42.34     38.49 o 
  12  11   5       20.49       57.74     50.04 o 
  13  11   5      624.79      708.30    111.63 o 
  -9  12   5       95.83      204.02     84.69 o 
  -8  12   5      434.33      400.34    130.88 o 
  -7  12   5     1496.52     1343.46    134.73 o 
  -6  12   5      547.72      673.65    119.33 o 
  -5  12   5      587.05      681.35    111.63 o 
  -4  12   5     1140.80     1185.63    127.03 o 
  -3  12   5      769.12      804.53     88.54 o 
  -2  12   5       83.71       61.59     50.04 o 
  -1  12   5     2807.41     2924.67    107.53 o 
   0  12   5       77.15       93.22     31.21 o 
   1  12   5      213.48      139.49     50.04 o 
   2  12   5     2175.60     2448.31    144.35 o 
   3  12   5      269.09      270.37     67.37 o 
   4  12   5     1168.25     1054.43     64.65 o 
   5  12   5      720.66      794.03     64.06 o 
   6  12   5     3029.35     3474.41    112.40 o 
   7  12   5      736.18      794.34     88.54 o 
   8  12   5      334.45      347.89     46.19 o 
   9  12   5      228.07      302.72     43.25 o 
  10  12   5       42.22       57.74     34.65 o 
  11  12   5      159.71      157.83     42.34 o 
  12  12   5      436.13      415.74     53.89 o 
  13  12   5       97.10      157.83     65.44 o 
  -9  13   5      183.24      207.87    134.73 o 
  -8  13   5      789.68      920.02    150.13 o 
  -7  13   5       24.28        3.85     73.14 o 
  -6  13   5     2243.67     2228.83    184.77 o 
  -5  13   5      372.53      504.28     92.39 o 
  -4  13   5       57.31       38.49     61.59 o 
  -3  13   5      469.28      427.29     84.69 o 
  -2  13   5     2105.63     2055.60    157.83 o 
  -1  13   5      102.80       68.62     29.14 o 
   0  13   5     5515.25     6324.70    213.52 o 
   1  13   5      383.89      385.56     46.27 o 
   2  13   5      322.27      315.89     88.54 o 
   3  13   5      915.35      774.79     61.02 o 
   4  13   5      999.30     1166.69     74.52 o 
   5  13   5      146.70      127.54     48.37 o 
   6  13   5      770.06      958.35     51.98 o 
   7  13   5      102.43      120.03     25.43 o 
   8  13   5      212.07      245.11     35.53 o 
   9  13   5       58.45       58.02     44.27 o 
  10  13   5     1295.42     1620.62     92.39 o 
  11  13   5      106.47       46.19     42.34 o 
  12  13   5      115.10       76.99     73.14 o 
  -8  14   5      557.27      450.39    123.18 o 
  -7  14   5       14.45      -15.40     80.84 o 
  -6  14   5      703.44      877.67    134.73 o 
  -5  14   5      469.37      288.71    107.78 o 
  -4  14   5      902.35     1020.10    123.18 o 
  -3  14   5        6.04      -15.40     84.69 o 
  -2  14   5      540.48      646.71     88.54 o 
  -1  14   5      392.69      492.14     61.59 o 
   0  14   5      634.44      617.27     51.88 o 
   1  14   5      733.82      797.28     60.84 o 
   2  14   5      807.19      801.33     62.43 o 
   3  14   5     1391.13     1490.63    221.34 o 
   4  14   5      665.87      699.46     61.20 o 
   5  14   5      336.42      445.12     62.65 o 
   6  14   5      625.69      704.60     84.69 o 
   7  14   5      226.03      248.17     53.89 o 
   8  14   5      900.90     1059.80     64.28 o 
   9  14   5      157.01      103.94     38.49 o 
  10  14   5       55.49       30.80     30.80 o 
  11  14   5      124.04      192.47     69.29 o 
  -7  15   5      131.19      119.33     88.54 o 
  -6  15   5      608.73      581.27    115.48 o 
  -5  15   5      119.29        3.85     69.29 o 
  -4  15   5      110.68      169.38     80.84 o 
  -3  15   5     2487.89     2790.85    196.32 o 
  -2  15   5      138.49      111.63     57.74 o 
  -1  15   5       38.75       28.23     30.99 o 
   0  15   5     1993.17     2216.22    103.96 o 
   1  15   5     4782.89     5082.48    202.79 o 
   2  15   5       51.83       99.36     50.04 o 
   3  15   5      537.25      489.77     54.24 o 
   4  15   5      214.02      232.79     43.39 o 
   5  15   5      524.77      441.83     47.45 o 
   6  15   5      535.23      609.70     53.30 o 
   7  15   5      789.63      828.00     56.98 o 
   8  15   5      337.85      345.91     82.76 o 
   9  15   5      604.54      742.94     57.74 o 
  10  15   5       59.44       57.74     57.74 o 
  -7  16   5      301.21      396.49    107.78 o 
  -6  16   5      510.87      488.88    146.28 o 
  -5  16   5      696.71      846.88    115.48 o 
  -4  16   5        9.41      -65.44     65.44 o 
  -3  16   5      175.17      257.91     80.84 o 
  -2  16   5       66.90      111.63     61.59 o 
  -1  16   5     1179.76     1374.22    196.32 o 
   0  16   5      516.31      505.10     57.34 o 
   1  16   5      223.18      249.58     44.36 o 
   2  16   5      143.87      222.05     55.75 o 
   3  16   5      820.70      808.13    100.09 o 
   4  16   5       89.64       55.43     65.44 o 
   5  16   5      387.77      434.69     69.29 o 
   6  16   5      227.02      216.18     37.87 o 
   7  16   5      129.99      126.01     63.52 o 
   8  16   5        0.59       34.65     38.49 o 
   9  16   5      149.52       69.29     53.89 o 
  -6  17   5      155.44      107.78     96.24 o 
  -5  17   5      958.80      916.17    134.73 o 
  -4  17   5      113.03      103.94     88.54 o 
  -3  17   5     1297.72     1031.65    138.58 o 
  -2  17   5      172.46      304.11    100.09 o 
  -1  17   5      175.68      236.43     86.61 o 
   0  17   5      608.13      501.47     67.37 o 
   1  17   5      716.90      860.90     67.89 o 
   2  17   5       28.00      120.01     76.99 o 
   3  17   5      844.98      890.97     76.71 o 
   4  17   5      420.02      442.34     53.63 o 
   5  17   5        7.70        6.42     34.43 o 
   6  17   5      483.22      559.96     92.39 o 
   7  17   5      412.61      416.75    100.09 o 
  -5  18   5       24.99      107.78    111.63 o 
  -4  18   5      720.49      712.15    127.03 o 
  -3  18   5      108.98      146.28     92.39 o 
  -2  18   5      857.62      854.58    123.18 o 
  -1  18   5       56.15      115.48     76.99 o 
   0  18   5       41.24      -49.38     51.97 o 
   1  18   5       16.69       26.33     37.10 o 
   2  18   5      848.98      971.41     84.25 o 
   3  18   5       96.52       37.85     48.77 o 
   4  18   5      521.30      497.33     65.65 o 
   5  18   5       74.03      106.18     46.99 o 
   6  18   5      749.19      937.53     90.12 o 
  -4  19   5      147.51      -11.55     88.54 o 
  -3  19   5      677.50      515.83    127.03 o 
  -2  19   5      619.22      696.75    127.03 o 
  -1  19   5       33.97       57.74     76.99 o 
   0  19   5      438.36      475.71    103.94 o 
   1  19   5      303.06      300.80     56.23 o 
   2  19   5       91.43       25.02     46.99 o 
   3  19   5      580.98      598.67     72.14 o 
   4  19   5      374.19      307.55     51.88 o 
   5  19   5      157.58       38.49     76.99 o 
   6  19   5      782.26      804.53    127.03 o 
  -3  20   5       95.71      123.18     96.24 o 
  -2  20   5      150.62       88.54    119.33 o 
  -1  20   5      455.63      523.52    142.43 o 
   0  20   5      101.98      211.72     76.99 o 
   1  20   5       60.25      -26.95     65.44 o 
   2  20   5       72.14       95.73     61.90 o 
   3  20   5      129.66        7.70    103.94 o 
   4  20   5        6.62       38.49    107.78 o 
   5  20   5      387.89      311.81    103.94 o 
  -2  21   5       92.75       80.84     88.54 o 
  -1  21   5        8.77       50.04     88.54 o 
   0 -22   6      287.44      261.76    146.28 o 
  -5 -21   6       29.10      -52.08     88.30 o 
  -4 -21   6      774.43      688.45    159.75 o 
  -3 -21   6      137.39      211.51     74.52 o 
  -2 -21   6       63.89      158.85     66.31 o 
  -1 -21   6      157.20      231.16    138.58 o 
   0 -21   6      619.00      738.26     91.53 o 
   1 -21   6      158.84      234.82     80.84 o 
   4 -21   6       24.86      119.33     84.69 o 
  -6 -20   6      253.86      344.96     91.53 o 
  -5 -20   6      270.23      262.64     94.22 o 
  -4 -20   6       15.48      -20.07     62.89 o 
  -3 -20   6      204.28      231.60    109.71 o 
  -2 -20   6      219.41      160.88     71.17 o 
  -1 -20   6        2.59       17.37     51.78 o 
   0 -20   6      138.45      278.55     67.40 o 
   1 -20   6      351.26      377.25     84.69 o 
   2 -20   6      381.52      307.96     60.52 o 
   3 -20   6      122.80      122.41     51.25 o 
   4 -20   6      305.67      304.11     84.69 o 
   5 -20   6       89.43      161.68    111.63 o 
   6 -20   6      199.48      358.00    111.63 o 
  -8 -19   6        1.50       86.01     82.99 o 
  -7 -19   6      409.41      392.41    219.42 o 
  -6 -19   6       62.24       98.37    169.38 o 
  -5 -19   6        6.79        6.21     66.65 o 
  -4 -19   6      331.39      299.87     70.61 o 
  -3 -19   6      123.50       33.73     56.97 o 
  -2 -19   6       99.23      244.49    102.01 o 
  -1 -19   6      232.25      143.59     58.10 o 
   0 -19   6      737.85      786.76     78.91 o 
   1 -19   6       78.33      131.07     53.40 o 
   2 -19   6       72.64      -20.31     86.61 o 
   3 -19   6      210.62      247.57     63.81 o 
   4 -19   6      145.75       38.49    115.48 o 
   5 -19   6      657.82      742.94    119.33 o 
   6 -19   6       65.96       65.44     84.69 o 
   7 -19   6       30.54       73.14     92.39 o 
   8 -19   6       13.33     -100.09    100.09 o 
  -9 -18   6      381.49      372.11    159.75 o 
  -8 -18   6        0.22      -69.05     69.05 o 
  -7 -18   6      236.07      215.57     78.94 o 
  -6 -18   6        2.42     -134.73    134.73 o 
  -5 -18   6      667.85      719.24    111.63 o 
  -4 -18   6       58.22       13.47     51.72 o 
  -3 -18   6      348.59      248.13     64.65 o 
  -2 -18   6        5.48        0.41      7.65 o 
  -1 -18   6      477.99      437.26     35.53 o 
   0 -18   6      112.52      111.35     33.18 o 
   1 -18   6      911.63      899.30     73.49 o 
   2 -18   6      182.88      177.07     49.00 o 
   3 -18   6      225.82      187.30     46.03 o 
   4 -18   6       61.07       69.64     43.39 o 
   5 -18   6      627.51      777.29    127.03 o 
   6 -18   6      250.00      254.06     84.69 o 
   7 -18   6      933.08     1008.56    165.53 o 
   8 -18   6      186.43       88.54    130.88 o 
   9 -18   6       49.95      203.34     92.39 o 
 -10 -17   6      362.97      275.38    255.99 o 
  -9 -17   6      242.27      361.35     91.14 o 
  -8 -17   6       65.78      -11.07     80.84 o 
  -7 -17   6      573.08      597.05    184.77 o 
  -6 -17   6      210.28      187.37     66.65 o 
  -5 -17   6      212.81      315.36     88.54 o 
  -4 -17   6      535.98      444.54     70.77 o 
  -3 -17   6     1031.44     1123.04     95.15 o 
  -2 -17   6      216.78      199.64     50.04 o 
  -1 -17   6      127.78       84.72     22.02 o 
   0 -17   6      216.78      250.39     53.89 o 
   1 -17   6      271.69      296.10     59.67 o 
   2 -17   6      326.21      239.45     47.11 o 
   3 -17   6      279.78      269.46     55.35 o 
   4 -17   6       43.41       14.46     44.85 o 
   5 -17   6      441.03      405.87    105.86 o 
   6 -17   6      197.73      342.60    100.09 o 
   7 -17   6       68.97      -76.99     76.99 o 
   8 -17   6      137.12      111.63     92.39 o 
   9 -17   6      368.99      338.75    123.18 o 
  10 -17   6       12.50       42.93    107.29 o 
 -11 -16   6      126.52      109.74     82.99 o 
 -10 -16   6      184.09      249.20     90.64 o 
  -9 -16   6      115.69      107.78     70.77 o 
  -8 -16   6      162.17      185.03     76.19 o 
  -7 -16   6      544.99      612.28     92.07 o 
  -6 -16   6      198.06      212.30     71.17 o 
  -5 -16   6      149.84      225.08     66.23 o 
  -4 -16   6      785.81      723.44     76.07 o 
  -3 -16   6       15.77      -42.12     42.12 o 
  -2 -16   6     1424.86     1623.18     96.24 o 
  -1 -16   6       63.34       66.14     26.95 o 
   0 -16   6      488.39      342.60     75.06 o 
   1 -16   6      354.41      406.60     50.04 o 
   2 -16   6     2382.44     2610.40    152.05 o 
   3 -16   6       49.84       96.24     40.83 o 
   4 -16   6      912.91      901.09     67.89 o 
   5 -16   6      159.32      159.48     47.58 o 
   6 -16   6      159.23      157.83     73.14 o 
   7 -16   6      146.07      246.36     92.39 o 
   8 -16   6      704.53      742.94    123.18 o 
   9 -16   6       45.52      -30.80     92.39 o 
  10 -16   6      585.80      637.38    105.22 o 
  11 -16   6        6.99     -130.88    130.88 o 
 -12 -15   6      138.72       94.11     99.62 o 
 -11 -15   6       71.21       98.80    134.73 o 
 -10 -15   6      397.82      373.77     89.58 o 
  -9 -15   6      100.67      144.18    155.90 o 
  -8 -15   6      313.53      277.31     70.61 o 
  -7 -15   6       21.49       -3.61     61.79 o 
  -6 -15   6      576.24      529.45    109.71 o 
  -5 -15   6       77.64      122.78     51.50 o 
  -4 -15   6     1912.45     2193.63    126.02 o 
  -3 -15   6       42.89       34.99     44.85 o 
  -2 -15   6      100.11       68.41     44.27 o 
  -1 -15   6      584.04      581.27     34.43 o 
   0 -15   6     3746.57     3951.70    151.05 o 
   1 -15   6      212.30      238.28     39.06 o 
   2 -15   6      820.35      731.81    100.09 o 
   3 -15   6      763.08      647.84     63.52 o 
   4 -15   6      393.61      415.99     52.63 o 
   5 -15   6      112.16      191.39     63.52 o 
   6 -15   6      337.96      304.11     80.84 o 
   7 -15   6      247.75      200.17     80.84 o 
   8 -15   6       40.77       88.54    115.48 o 
   9 -15   6      381.85      388.79    107.78 o 
  10 -15   6      138.27      113.36     75.48 o 
  11 -15   6       80.96       84.09     78.38 o 
  12 -15   6      137.23       42.82     85.95 o 
 -12 -14   6        8.14      -93.42     93.42 o 
 -11 -14   6      280.60      230.97     76.22 o 
 -10 -14   6       55.88       27.77     63.92 o 
  -9 -14   6      296.50      474.20    219.42 o 
  -8 -14   6      183.35      198.48     90.46 o 
  -7 -14   6      334.12      348.12     64.65 o 
  -6 -14   6       28.68       60.54    100.09 o 
  -5 -14   6     1368.09     1498.28    103.01 o 
  -4 -14   6      602.07      561.30     84.69 o 
  -3 -14   6      742.74      721.23     69.37 o 
  -2 -14   6     1675.89     1735.09     50.23 o 
  -1 -14   6     2372.95     2505.36     86.61 o 
   0 -14   6      372.85      357.22     39.61 o 
   1 -14   6     3013.95     3256.30    127.03 o 
   2 -14   6     3150.74     3407.41    136.95 o 
   3 -14   6      424.98      486.56     47.58 o 
   4 -14   6     1237.65     1159.58     80.84 o 
   5 -14   6      183.06      172.00     44.00 o 
   6 -14   6      465.04      481.18     84.69 o 
   7 -14   6     1362.89     1551.33    161.68 o 
   8 -14   6       72.94      157.83     80.84 o 
   9 -14   6       57.42       33.86     63.38 o 
  10 -14   6       65.08       50.04     62.61 o 
  11 -14   6      422.61      316.28     88.43 o 
  12 -14   6      309.86      390.89     94.22 o 
 -13 -13   6      388.46      496.15     99.10 o 
 -12 -13   6        2.72      -69.72     80.40 o 
 -11 -13   6      156.18      206.59     84.17 o 
 -10 -13   6      159.73       95.06     86.61 o 
  -9 -13   6      638.07      594.99    136.66 o 
  -8 -13   6      316.76      369.69     66.31 o 
  -7 -13   6     2692.44     3164.29    350.30 o 
  -6 -13   6      676.15      747.50     73.49 o 
  -5 -13   6       75.39      153.04     98.16 o 
  -4 -13   6       37.95       33.08     48.99 o 
  -3 -13   6     1187.95     1189.08     75.63 o 
  -2 -13   6      712.73      662.94     59.67 o 
  -1 -13   6     2144.65     2201.99     65.42 o 
   0 -13   6       55.95       34.65     76.99 o 
   1 -13   6      106.83       73.81     30.51 o 
   2 -13   6      990.16     1036.10     78.91 o 
   3 -13   6     1085.86     1118.68     84.69 o 
   4 -13   6       10.93       11.72     30.80 o 
   5 -13   6     1352.78     1347.30     82.72 o 
   6 -13   6      201.36      261.76     73.14 o 
   7 -13   6      429.12      311.81    107.78 o 
   8 -13   6      550.62      323.35     92.39 o 
   9 -13   6     1486.05     1711.06    131.83 o 
  10 -13   6       23.52       28.00     59.14 o 
  11 -13   6       43.26      -82.02    136.66 o 
  12 -13   6       56.10      111.21     90.46 o 
  13 -13   6       74.44       45.44    111.63 o 
 -13 -12   6       16.22      -38.70     94.31 o 
 -12 -12   6       78.02      218.83     92.39 o 
 -11 -12   6      642.31      689.85     99.32 o 
 -10 -12   6      135.37      123.98     65.16 o 
  -9 -12   6      220.13      283.32    121.26 o 
  -8 -12   6      596.28      555.12    130.88 o 
  -7 -12   6      248.69      149.06     50.04 o 
  -6 -12   6      522.91      381.32     60.84 o 
  -5 -12   6     1557.23     1632.66    100.60 o 
  -4 -12   6      289.32      336.45     65.44 o 
  -3 -12   6      340.93      366.48     13.47 o 
  -2 -12   6      790.55      840.11     29.09 o 
  -1 -12   6     3245.08     3481.61    150.13 o 
   0 -12   6      497.56      421.78     30.62 o 
   1 -12   6     2110.86     2220.56     96.60 o 
   2 -12   6       50.18      105.78     31.21 o 
   3 -12   6      663.02      516.51     46.03 o 
   4 -12   6     1057.13     1138.29     65.65 o 
   5 -12   6     2864.18     2812.24    114.51 o 
   6 -12   6      448.86      358.00     76.99 o 
   7 -12   6     1037.35      893.07    107.78 o 
   8 -12   6      647.36      631.31    100.09 o 
   9 -12   6        3.07       80.03     58.10 o 
  10 -12   6      129.20      113.25     59.67 o 
  11 -12   6      332.38      281.17     79.50 o 
  12 -12   6       83.62      145.12     67.40 o 
  13 -12   6      192.90      248.38     85.45 o 
 -14 -11   6      319.03      224.16    105.22 o 
 -13 -11   6       87.43       36.28     99.32 o 
 -12 -11   6      362.42      497.49    119.33 o 
 -11 -11   6      233.23      229.04     70.77 o 
 -10 -11   6     1127.20     1101.74    102.47 o 
  -9 -11   6      122.99      132.19     80.84 o 
  -8 -11   6      186.24      268.01    169.38 o 
  -7 -11   6      677.37      661.69     62.43 o 
  -6 -11   6     1651.38     1967.37    104.56 o 
  -5 -11   6      258.04      244.25     47.58 o 
  -4 -11   6     1576.25     1621.75    119.33 o 
  -3 -11   6      961.93      980.42     26.08 o 
  -2 -11   6      613.04      541.99     36.57 o 
  -1 -11   6       50.09       39.05     30.80 o 
   0 -11   6     4242.45     4411.50    118.88 o 
   1 -11   6       27.17        4.35     32.72 o 
   2 -11   6     2030.29     1801.08     75.63 o 
   3 -11   6        7.89       26.56     42.34 o 
   4 -11   6      429.21      616.56     55.35 o 
   5 -11   6      199.88      248.61     75.06 o 
   6 -11   6     1748.27     1890.08    146.28 o 
   7 -11   6      293.54      358.00     76.99 o 
   8 -11   6      220.98      207.87     76.99 o 
   9 -11   6      242.07      185.90     64.65 o 
  10 -11   6      110.34       90.79     28.78 o 
  11 -11   6      170.18      251.66     40.95 o 
  12 -11   6      751.20      491.55     96.60 o 
  13 -11   6       40.96      175.56     82.72 o 
  14 -11   6      122.31       54.01     82.60 o 
 -14 -10   6      357.15      496.36    111.68 o 
 -13 -10   6      385.20      361.85     87.10 o 
 -12 -10   6      589.68      522.38    171.30 o 
 -11 -10   6       60.68       59.92     82.76 o 
 -10 -10   6       52.02       72.14     73.34 o 
  -9 -10   6       95.80      151.87     82.76 o 
  -8 -10   6     1043.15     1249.69    117.41 o 
  -7 -10   6        1.99       -9.62     40.83 o 
  -6 -10   6      808.94      752.85     66.65 o 
  -5 -10   6     2658.43     2581.17    146.28 o 
  -4 -10   6     1842.27     2111.55    265.61 o 
  -3 -10   6     2464.49     2850.27     62.91 o 
  -2 -10   6     5454.18     5524.51    177.07 o 
  -1 -10   6      205.32      282.26     38.49 o 
   0 -10   6     1767.04     1621.53     48.20 o 
   1 -10   6      494.66      474.76     40.57 o 
   2 -10   6     3001.07     3021.88    107.49 o 
   3 -10   6       72.50      101.37     32.32 o 
   4 -10   6     1893.04     1582.66     70.26 o 
   5 -10   6        7.93       28.87     51.97 o 
   6 -10   6      425.14      388.79     88.54 o 
   7 -10   6      612.00      542.77     88.54 o 
   8 -10   6      939.67      746.79    103.94 o 
   9 -10   6       53.39       38.60     47.11 o 
  10 -10   6      394.18      412.56     42.89 o 
  11 -10   6       66.49       57.88     31.31 o 
  12 -10   6      103.27      110.15     76.99 o 
  13 -10   6       31.64      -27.09     73.34 o 
  14 -10   6      210.68      321.43    100.71 o 
 -15  -9   6       18.41       23.10    130.88 o 
 -14  -9   6       74.46      167.45     78.94 o 
 -13  -9   6      375.55      446.21     88.18 o 
 -12  -9   6      345.46      354.03     57.74 o 
 -11  -9   6      129.75      111.70     28.87 o 
 -10  -9   6      832.81      758.48     53.89 o 
  -9  -9   6      304.18      295.31     63.52 o 
  -8  -9   6      543.27      614.36     78.91 o 
  -7  -9   6      303.98      234.84     47.58 o 
  -6  -9   6      269.70      307.59     46.27 o 
  -5  -9   6      384.83      592.25    102.01 o 
  -4  -9   6     2955.79     2873.82     60.45 o 
  -3  -9   6     2546.31     2690.83     65.44 o 
  -2  -9   6     2269.17     2195.44     52.28 o 
  -1  -9   6     1538.78     1439.17     48.12 o 
   0  -9   6     2487.72     2336.00    202.10 o 
   1  -9   6      981.21      906.17     39.06 o 
   2  -9   6       73.89       93.46     33.30 o 
   3  -9   6     5071.40     5669.68    168.70 o 
   4  -9   6      856.03      904.25     55.35 o 
   5  -9   6      873.27      832.12     59.88 o 
   6  -9   6     1299.43     1262.62    107.78 o 
   7  -9   6      555.68      488.88     84.69 o 
   8  -9   6       29.96       65.44     69.29 o 
   9  -9   6      751.25      720.33     44.27 o 
  10  -9   6      791.17      850.59     51.29 o 
  11  -9   6      635.90      617.10     47.84 o 
  12  -9   6      154.17      205.57     35.30 o 
  13  -9   6      198.01      112.16     92.39 o 
  14  -9   6       41.55      121.67     98.96 o 
  15  -9   6      373.00      373.40    157.83 o 
 -15  -8   6      411.22      373.40    127.03 o 
 -14  -8   6       42.99      -38.49     96.24 o 
 -13  -8   6      336.07      333.98    100.09 o 
 -12  -8   6       92.93       73.99     57.74 o 
 -11  -8   6      727.78      841.68     65.44 o 
 -10  -8   6      151.46      147.16     31.84 o 
  -9  -8   6     2679.40     2813.14    252.14 o 
  -8  -8   6      571.17      652.91     90.46 o 
  -7  -8   6      287.86      405.39     25.43 o 
  -6  -8   6      754.16      896.05     38.49 o 
  -5  -8   6     7038.86     6826.74    128.69 o 
  -4  -8   6      512.06      552.65     57.74 o 
  -3  -8   6     1674.26     1628.05     50.04 o 
  -2  -8   6      826.84      923.09     32.72 o 
  -1  -8   6      840.26      852.64     59.67 o 
   0  -8   6      744.93      783.67     31.31 o 
   1  -8   6     2539.24     2389.53     66.93 o 
   2  -8   6     1085.14      831.53     48.09 o 
   3  -8   6      612.66      760.05     75.06 o 
   4  -8   6      460.12      428.05     46.03 o 
   5  -8   6     1545.70     1597.77     77.68 o 
   6  -8   6      633.70      577.42     92.39 o 
   7  -8   6     1529.37     1501.28    134.73 o 
   8  -8   6      581.48      650.56     42.34 o 
   9  -8   6        6.10       35.50     53.89 o 
  10  -8   6      206.26      167.76     30.20 o 
  11  -8   6      886.79      832.37     49.51 o 
  12  -8   6       41.14       49.24     25.02 o 
  13  -8   6       92.16       52.88     72.09 o 
  14  -8   6        0.79       22.20    100.09 o 
  15  -8   6       67.43      121.72     73.99 o 
 -15  -7   6       58.93      219.42    119.33 o 
 -14  -7   6      191.33      188.62    142.43 o 
 -13  -7   6      303.49      299.68     56.46 o 
 -12  -7   6      209.87      200.17     32.64 o 
 -11  -7   6       21.39       39.78     34.43 o 
 -10  -7   6      941.02     1004.30     86.61 o 
  -9  -7   6     1842.70     1909.16     94.31 o 
  -8  -7   6      180.79      183.06     36.57 o 
  -7  -7   6     2708.47     3073.46     90.12 o 
  -6  -7   6     1317.93      918.22    121.26 o 
  -5  -7   6      100.05      117.48     46.19 o 
  -4  -7   6      830.96     1087.56    100.09 o 
  -3  -7   6     6990.33     7109.29    132.01 o 
  -2  -7   6      299.87      393.43     21.78 o 
  -1  -7   6     3505.81     3318.78     71.95 o 
   0  -7   6     1184.97     1282.00     40.11 o 
   1  -7   6     2443.94     2811.10     73.05 o 
   2  -7   6     2618.28     2353.17     67.58 o 
   3  -7   6     5068.93     4991.60    145.45 o 
   4  -7   6     1440.86     1705.06    121.26 o 
   5  -7   6     2518.14     2467.50    130.88 o 
   6  -7   6     1114.13     1116.34    100.09 o 
   7  -7   6     2777.93     2944.83     92.39 o 
   8  -7   6      368.98      349.17     59.67 o 
   9  -7   6     3686.52     3582.97    112.43 o 
  10  -7   6       26.39       40.17     40.42 o 
  11  -7   6      577.15      698.99     51.97 o 
  12  -7   6      477.55      444.55     41.94 o 
  13  -7   6      106.79      118.71     24.92 o 
  14  -7   6       74.66       69.62     61.02 o 
  15  -7   6      269.39      298.86    109.71 o 
 -15  -6   6       59.63      180.92    150.13 o 
 -14  -6   6      812.51      791.85     88.54 o 
 -13  -6   6      242.46      209.47     53.03 o 
 -12  -6   6      588.02      533.13     56.39 o 
 -11  -6   6     1105.60     1133.86     94.31 o 
 -10  -6   6      236.78      296.41     41.94 o 
  -9  -6   6     2188.93     2651.72     93.58 o 
  -8  -6   6     5108.26     5165.03    145.27 o 
  -7  -6   6      853.98     1090.15    134.73 o 
  -6  -6   6     1441.09      892.83    117.41 o 
  -5  -6   6     2523.28     2363.11     69.32 o 
  -4  -6   6     2181.19     1684.63    132.81 o 
  -3  -6   6      165.45      183.49     23.28 o 
  -2  -6   6     6351.25     6840.03    290.63 o 
  -1  -6   6      818.37      983.74     48.12 o 
   0  -6   6       25.04      104.97     38.49 o 
   1  -6   6     2360.52     2218.96    105.86 o 
   2  -6   6     1610.73     1517.70     84.69 o 
   3  -6   6     1537.43     1654.97     69.29 o 
   4  -6   6     2864.75     2951.72    146.28 o 
   5  -6   6      273.71      215.57     57.74 o 
   6  -6   6     1068.35     1170.23     46.19 o 
   7  -6   6      244.56      219.42     19.25 o 
   8  -6   6     4308.10     4401.06    126.49 o 
   9  -6   6      436.73      419.12     34.65 o 
  10  -6   6      837.33      896.55     61.59 o 
  11  -6   6      600.46      738.34     44.00 o 
  12  -6   6      355.48      284.08     59.67 o 
  13  -6   6       10.65      -46.80     48.37 o 
  14  -6   6      365.35      442.22     81.52 o 
  15  -6   6       28.78      -49.44     77.25 o 
 -16  -5   6      230.63      292.56    138.58 o 
 -15  -5   6      127.83      446.54    153.98 o 
 -14  -5   6      443.14      396.42    136.66 o 
 -13  -5   6      278.71      270.15     44.85 o 
 -12  -5   6      204.63      201.20    115.48 o 
 -11  -5   6       14.63       41.75     35.07 o 
 -10  -5   6     1394.57     1453.61     78.91 o 
  -9  -5   6      189.03      204.38     36.13 o 
  -8  -5   6      991.45     1186.35     57.38 o 
  -7  -5   6      453.32      289.35     32.64 o 
  -6  -5   6     5086.31     5625.60    137.37 o 
  -5  -5   6     1613.73     2370.48     69.32 o 
  -4  -5   6      741.08      489.33     34.65 o 
  -3  -5   6     2289.78     2661.45     78.91 o 
  -2  -5   6      721.07      711.58     32.64 o 
  -1  -5   6     1006.69     1171.59     82.76 o 
   0  -5   6    13317.53    14130.59    244.57 o 
   1  -5   6      279.59      313.83     20.66 o 
   2  -5   6     2694.59     2449.58     65.84 o 
   3  -5   6      427.60      433.53     26.95 o 
   4  -5   6     5472.30     5590.72    164.97 o 
   5  -5   6     1659.47     1493.59     96.24 o 
   6  -5   6     5346.26     5292.99    142.43 o 
   7  -5   6      478.01      496.58     26.95 o 
   8  -5   6     1621.43     1453.75     50.48 o 
   9  -5   6      135.51      136.93     59.67 o 
  10  -5   6      250.39      222.67     24.10 o 
  11  -5   6        8.75       11.28     37.74 o 
  12  -5   6     1448.85     1571.23    106.87 o 
  13  -5   6        2.28        3.85     44.84 o 
  14  -5   6      145.30      196.85    100.09 o 
  15  -5   6      331.12      403.07     77.51 o 
  16  -5   6      148.64       76.99    134.73 o 
 -16  -4   6       22.83      246.36    130.88 o 
 -15  -4   6       55.95      -24.23     56.02 o 
 -14  -4   6      375.89      484.60     77.54 o 
 -13  -4   6      708.78      680.82    111.63 o 
 -12  -4   6      916.09     1016.34    142.43 o 
 -11  -4   6      268.99      144.11     39.75 o 
 -10  -4   6      327.71      393.08     42.12 o 
  -9  -4   6      164.19      146.91     32.32 o 
  -8  -4   6     4475.87     4630.32    132.45 o 
  -7  -4   6      163.24       88.70     63.52 o 
  -6  -4   6     1490.56     1871.37     65.29 o 
  -5  -4   6     2232.16     1385.22    192.47 o 
  -4  -4   6     1459.02     1935.35     59.92 o 
  -3  -4   6     1793.34     2007.44     56.97 o 
  -2  -4   6     7285.13     6643.16    182.85 o 
  -1  -4   6     7510.06     7239.13    155.24 o 
   0  -4   6      215.17      143.33     36.57 o 
   1  -4   6     5373.04     4501.79    223.27 o 
   2  -4   6     2602.88     2595.53     57.38 o 
   3  -4   6      245.90      231.00     32.66 o 
   4  -4   6     2612.80     2540.84    109.71 o 
   5  -4   6     2277.63     2844.74    150.13 o 
   6  -4   6     1947.37     1689.91    111.63 o 
   7  -4   6     2039.93     1970.93    146.28 o 
   8  -4   6     1396.22     1434.98     72.14 o 
   9  -4   6      114.97       59.54     40.56 o 
  10  -4   6      471.44      504.95     56.97 o 
  11  -4   6     1659.12     1601.27    103.56 o 
  12  -4   6      839.81      934.73    119.33 o 
  13  -4   6      376.92      363.10     58.23 o 
  14  -4   6      166.93      121.84     54.77 o 
  15  -4   6       25.58      150.13    103.94 o 
  16  -4   6       89.49      -23.10    211.72 o 
 -16  -3   6       37.32      -46.19    103.94 o 
 -15  -3   6      206.47      168.72    169.38 o 
 -14  -3   6       94.98      127.80     60.84 o 
 -13  -3   6     1285.59     1247.36     84.73 o 
 -12  -3   6      121.40      111.36     37.82 o 
 -11  -3   6      312.36      349.08     44.36 o 
 -10  -3   6       27.46       44.27     29.94 o 
  -9  -3   6     3322.97     3286.71    116.52 o 
  -8  -3   6     1839.32     1865.92     86.61 o 
  -7  -3   6     2639.94     2609.57     99.10 o 
  -6  -3   6       31.00      171.84     76.99 o 
  -5  -3   6       20.73       81.50     46.19 o 
  -4  -3   6     1719.05     2316.38     67.47 o 
  -3  -3   6     6426.66     5796.06    129.39 o 
  -2  -3   6     4452.44     5522.48    126.76 o 
  -1  -3   6    14347.11    14900.94    299.74 o 
   0  -3   6     2455.91     2268.60     77.25 o 
   1  -3   6       71.68       82.42     22.08 o 
   2  -3   6       24.43        0.77     19.22 o 
   3  -3   6     9150.72     8652.35    221.83 o 
   4  -3   6     1493.25     1278.02     92.39 o 
   5  -3   6        9.72       42.34     61.59 o 
   6  -3   6     2149.32     1766.90    111.63 o 
   7  -3   6      427.29      523.23     44.15 o 
   8  -3   6      132.07      138.58     40.42 o 
   9  -3   6     1031.01      938.84     60.52 o 
  10  -3   6       10.72        4.52     27.17 o 
  11  -3   6      158.19      165.42     50.86 o 
  12  -3   6      104.26      101.37     34.43 o 
  13  -3   6      269.61      236.58     43.08 o 
  14  -3   6      118.01       92.39     92.39 o 
  15  -3   6     1032.37      916.17    173.23 o 
  16  -3   6       59.13       80.84    123.18 o 
 -16  -2   6       39.73      177.07    107.78 o 
 -15  -2   6      663.26      421.01    103.50 o 
 -14  -2   6      182.68      126.09     55.75 o 
 -13  -2   6       92.16       74.16     45.32 o 
 -12  -2   6      370.23      278.60     96.24 o 
 -11  -2   6      382.08      353.19     46.99 o 
 -10  -2   6       45.47       25.02     32.66 o 
  -9  -2   6      437.43      406.05     42.12 o 
  -8  -2   6     1043.57      869.13     48.99 o 
  -7  -2   6      408.92      472.43     35.07 o 
  -6  -2   6      567.54      464.30     38.84 o 
  -5  -2   6    10904.45    11201.56    288.49 o 
  -4  -2   6     3517.75     3409.43    104.13 o 
  -3  -2   6     1366.48     1381.95     84.69 o 
  -2  -2   6     8183.65     7956.51    202.77 o 
  -1  -2   6    11431.07    11148.98    273.30 o 
   0  -2   6     3124.35     2987.94     93.64 o 
   1  -2   6     5396.82     5344.57    118.88 o 
   2  -2   6       47.51       -5.13     20.28 o 
   3  -2   6      587.90      638.69     38.49 o 
   4  -2   6     1031.47     1339.61     88.54 o 
   5  -2   6     1822.37     1701.46    107.78 o 
   6  -2   6      273.37      262.19     30.80 o 
   7  -2   6      930.34      825.09     50.56 o 
   8  -2   6     1870.51     1704.41     63.38 o 
   9  -2   6      265.46      294.34     34.76 o 
  10  -2   6      456.21      373.28     43.08 o 
  11  -2   6     1861.26     1911.95     98.16 o 
  12  -2   6      374.30      291.75     76.99 o 
  13  -2   6      666.17      470.02     80.26 o 
  14  -2   6        1.59      -19.82     69.79 o 
  15  -2   6        4.88       38.49    111.63 o 
  16  -2   6       78.56      -50.04    177.07 o 
 -16  -1   6      316.04      200.17    103.94 o 
 -15  -1   6       27.55        8.47     70.46 o 
 -14  -1   6      318.00      301.03     73.91 o 
 -13  -1   6      498.73      557.14     88.54 o 
 -12  -1   6      115.58       90.79     40.42 o 
 -11  -1   6      466.99      387.03     50.30 o 
 -10  -1   6     4202.03     4127.30    137.37 o 
  -9  -1   6      725.01      740.03    142.43 o 
  -8  -1   6      513.36      548.45     41.96 o 
  -7  -1   6     3106.64     3180.03    103.94 o 
  -6  -1   6     4030.20     3700.67    117.41 o 
  -5  -1   6     1577.82     1775.04     71.79 o 
  -4  -1   6      470.71      335.69     33.94 o 
  -3  -1   6     3386.91     3794.23    125.11 o 
  -2  -1   6      865.00     1020.50     46.03 o 
  -1  -1   6     7243.54     7287.70    194.49 o 
   0  -1   6     1042.75     1194.12     54.44 o 
   1  -1   6     8155.09     8450.77    220.28 o 
   2  -1   6     6497.67     6616.69    144.54 o 
   3  -1   6    10237.61    10150.99    257.91 o 
   4  -1   6     4743.25     4603.94    138.58 o 
   5  -1   6     4817.29     4728.74    161.68 o 
   6  -1   6     4697.64     4647.38    145.21 o 
   7  -1   6      347.05      336.24     30.99 o 
   8  -1   6       34.48       17.51     23.73 o 
   9  -1   6      108.62      130.56     32.03 o 
  10  -1   6      365.31      421.79     80.84 o 
  11  -1   6      978.23      965.16     85.71 o 
  12  -1   6     1055.89     1063.41     97.54 o 
  13  -1   6       54.51       13.47     94.31 o 
  14  -1   6        1.36       42.34     92.39 o 
  15  -1   6      535.11      481.18    119.33 o 
  16  -1   6      230.08      196.32    119.33 o 
 -16   0   6       48.07      -15.40    134.73 o 
 -15   0   6        0.92       15.40     94.31 o 
 -14   0   6      828.00      860.58     93.64 o 
 -13   0   6      829.31      897.87     73.91 o 
 -12   0   6     1051.04     1045.74     68.29 o 
 -11   0   6      205.12      138.65     34.89 o 
 -10   0   6      146.09      178.38     61.59 o 
  -9   0   6        7.58       22.00     27.72 o 
  -8   0   6     3582.72     3273.70    325.28 o 
  -7   0   6      814.02      668.87     78.91 o 
  -6   0   6     2450.52     2328.54     74.72 o 
  -5   0   6       89.50       60.15     21.27 o 
  -4   0   6     6308.24     6590.31    141.70 o 
  -3   0   6      337.19      378.58     31.21 o 
  -2   0   6     1332.19     1463.26     76.99 o 
  -1   0   6     2232.44     2967.30     93.88 o 
   0   0   6     2473.87     2642.79     84.25 o 
   1   0   6      341.91      375.94     59.67 o 
   2   0   6    11660.38    11330.87    283.08 o 
   3   0   6      959.72     1004.71     53.89 o 
   4   0   6    14787.14    14516.27    365.70 o 
   5   0   6      275.63      226.09     20.66 o 
   6   0   6     4289.14     4199.58    215.57 o 
   7   0   6       38.39       39.78     44.27 o 
   8   0   6     5341.36     5425.02    151.50 o 
   9   0   6       62.77       34.65     40.83 o 
  10   0   6     1065.96     1078.89     83.86 o 
  11   0   6        6.49      -27.23    113.56 o 
  12   0   6      342.42      560.36    175.15 o 
  13   0   6       26.10        0.00     54.44 o 
  14   0   6        6.29      -76.99     76.99 o 
  15   0   6       11.65      184.77    119.33 o 
  16   0   6      222.58      192.47    123.18 o 
 -16   1   6      234.85      273.31    111.63 o 
 -15   1   6       33.50       15.40    107.78 o 
 -14   1   6      294.67      285.17     60.84 o 
 -13   1   6      554.69      609.65    142.43 o 
 -12   1   6      128.53      201.96     44.84 o 
 -11   1   6      501.22      489.09     48.99 o 
 -10   1   6     4173.74     4402.68    141.58 o 
  -9   1   6      810.94      810.76     76.99 o 
  -8   1   6      469.08      503.72     82.76 o 
  -7   1   6     3430.47     3508.64    104.34 o 
  -6   1   6     3930.59     3587.59     96.09 o 
  -5   1   6     1652.91     1810.73     62.65 o 
  -4   1   6      429.71      366.72     25.62 o 
  -3   1   6     3609.18     4072.43     94.71 o 
  -2   1   6      883.39     1055.70     65.44 o 
  -1   1   6     7268.19     7044.22    149.43 o 
   0   1   6      892.46     1093.24     50.30 o 
   1   1   6     8076.56     8522.08    214.98 o 
   2   1   6     5896.92     5851.16    223.27 o 
   3   1   6     9596.80     9554.33    246.36 o 
   4   1   6     4907.10     4678.85    117.41 o 
   5   1   6     4894.02     4916.46     97.54 o 
   6   1   6     4902.04     5229.87    135.17 o 
   7   1   6      372.57      412.00     57.16 o 
   8   1   6       92.10      140.97     59.67 o 
   9   1   6       53.88       28.87     39.61 o 
  10   1   6      379.04      348.83     57.16 o 
  11   1   6      867.32      839.51     75.63 o 
  12   1   6     1140.05     1163.77    211.72 o 
  13   1   6       57.24       98.51     59.70 o 
  14   1   6        7.49        0.00     84.69 o 
  15   1   6      444.67      508.13    150.13 o 
  16   1   6      241.01       11.55    146.28 o 
 -16   2   6       43.79      257.91    138.58 o 
 -15   2   6      608.05      673.65    100.09 o 
 -14   2   6      187.43      220.70     60.12 o 
 -13   2   6       73.10       19.25     44.15 o 
 -12   2   6      331.22      232.89    111.63 o 
 -11   2   6      472.40      544.28     51.25 o 
 -10   2   6       34.02       -5.39     33.30 o 
  -9   2   6      421.38      316.14     41.30 o 
  -8   2   6      914.64      815.04     47.02 o 
  -7   2   6      338.05      372.16     48.12 o 
  -6   2   6      595.51      523.36     32.64 o 
  -5   2   6    10434.52    11335.49    242.76 o 
  -4   2   6     3590.07     3613.35     95.55 o 
  -3   2   6     1061.34     1135.23     98.16 o 
  -2   2   6     7613.70     7256.57    154.53 o 
  -1   2   6    11258.20    11221.96    348.38 o 
   0   2   6     3063.04     2899.72     71.70 o 
   1   2   6     5844.60     5665.62    121.04 o 
   2   2   6       24.59       26.71     40.42 o 
   3   2   6      700.30      750.64     65.44 o 
   4   2   6      833.65     1002.72     65.44 o 
   5   2   6     2051.98     2110.84     82.76 o 
   6   2   6      282.51      335.79     36.07 o 
   7   2   6     1058.34      926.45     53.40 o 
   8   2   6     2012.44     1835.39     73.33 o 
   9   2   6      277.80      350.30     39.61 o 
  10   2   6      475.75      500.43     84.69 o 
  11   2   6     1933.38     1941.27    126.37 o 
  12   2   6      352.76      405.38     84.25 o 
  13   2   6      664.43      605.84    161.68 o 
  14   2   6        7.75      -23.10     80.84 o 
  15   2   6        3.90      -46.19    134.73 o 
  16   2   6       79.65     -103.94    103.94 o 
 -16   3   6       50.49      107.78     88.54 o 
 -14   3   6       85.46      207.87    100.09 o 
 -13   3   6     1370.53     1565.19    118.38 o 
 -12   3   6      133.71      208.14     48.37 o 
 -11   3   6      376.69      403.55     46.03 o 
 -10   3   6       20.75      -18.08     27.17 o 
  -9   3   6     3419.39     3690.17    123.18 o 
  -8   3   6     1862.79     2093.95     78.68 o 
  -7   3   6     2753.73     2876.35     89.64 o 
  -6   3   6       19.93       90.56     25.02 o 
  -5   3   6       26.51       93.69     23.28 o 
  -4   3   6     1849.47     2443.86     69.29 o 
  -3   3   6     6590.63     5971.99    138.13 o 
  -2   3   6     4584.75     5926.10    132.97 o 
  -1   3   6    14090.12    14668.58    287.70 o 
   0   3   6     2461.42     2130.83     55.82 o 
   1   3   6       99.86       99.54     19.81 o 
   2   3   6       37.25       38.49     34.65 o 
   3   3   6     8789.38     9011.56    229.99 o 
   4   3   6     1581.16     1483.95     51.25 o 
   5   3   6       74.25       50.23     26.23 o 
   6   3   6     2158.26     1877.94     82.76 o 
   7   3   6      415.67      577.43    103.94 o 
   8   3   6      150.42      203.61     37.10 o 
   9   3   6      752.17      750.09    128.96 o 
  10   3   6       14.72      -35.55     35.55 o 
  11   3   6      156.65      237.95     48.84 o 
  12   3   6       81.39       82.40     46.03 o 
  13   3   6      313.19      269.46     65.44 o 
  14   3   6      103.31      -19.25     69.29 o 
  15   3   6      954.93      846.88    153.98 o 
  16   3   6       52.32      150.13    123.18 o 
 -16   4   6       26.49      -65.44     80.84 o 
 -15   4   6       64.52       80.84     92.39 o 
 -14   4   6      332.02      411.89     88.54 o 
 -13   4   6      710.19      780.07     75.63 o 
 -12   4   6     1040.36     1350.53     86.17 o 
 -11   4   6      155.36      143.39     69.29 o 
 -10   4   6      373.72      368.97     44.15 o 
  -9   4   6      130.16      114.55     35.55 o 
  -8   4   6     4184.65     4464.94    131.68 o 
  -7   4   6      128.12      113.88     31.32 o 
  -6   4   6     1523.02     1887.12     65.29 o 
  -5   4   6     2419.64     1742.25    194.40 o 
  -4   4   6     1445.59     2037.38     59.42 o 
  -3   4   6     1904.75     2001.04     88.54 o 
  -2   4   6     7921.93     7316.78    155.94 o 
  -1   4   6     7368.18     7467.23    158.80 o 
   0   4   6      140.90       98.06     25.75 o 
   1   4   6     5134.94     4157.40    180.92 o 
   2   4   6     2782.86     2916.53     93.88 o 
   3   4   6      196.89      281.71     38.49 o 
   4   4   6     2374.55     2455.41     92.39 o 
   5   4   6     2060.89     2587.37    103.94 o 
   6   4   6     1877.91     1909.33     65.84 o 
   7   4   6     2152.30     2054.49     74.61 o 
   8   4   6     1294.25     1380.38     92.39 o 
   9   4   6      115.43       37.36     35.53 o 
  10   4   6      438.37      515.69     54.35 o 
  11   4   6     1709.46     1830.58     93.84 o 
  12   4   6      845.47      830.18     76.87 o 
  13   4   6      402.99      461.93     80.84 o 
  14   4   6      227.55      338.75     80.84 o 
  15   4   6       31.26       88.54     84.69 o 
  16   4   6       72.92       38.49    107.78 o 
 -16   5   6      279.80      257.91     92.39 o 
 -15   5   6      118.83      130.88    103.94 o 
 -14   5   6      390.51      331.05    103.94 o 
 -13   5   6      252.98      112.97    146.28 o 
 -12   5   6      264.09      338.33     48.96 o 
 -11   5   6       20.57      111.43     36.25 o 
 -10   5   6     1215.63     1277.39     65.06 o 
  -9   5   6      190.23      208.61     40.11 o 
  -8   5   6     1062.77     1241.34     58.53 o 
  -7   5   6      440.97      262.76     27.86 o 
  -6   5   6     4824.36     5449.29    139.15 o 
  -5   5   6     1661.32     2378.95     66.85 o 
  -4   5   6      680.45      388.54     26.74 o 
  -3   5   6     2217.48     2689.67     69.83 o 
  -2   5   6      727.24      751.96     61.59 o 
  -1   5   6     1018.61     1305.14     55.35 o 
   0   5   6    13774.92    14416.18    511.98 o 
   1   5   6      268.85      146.28     42.34 o 
   2   5   6     2595.08     2585.28     86.98 o 
   3   5   6      432.62      397.09     35.39 o 
   4   5   6     5490.01     6097.52    171.42 o 
   5   5   6     1575.75     1379.25     55.82 o 
   6   5   6     5141.69     5205.15    263.69 o 
   7   5   6      506.20      464.38     41.96 o 
   8   5   6     1692.23     1519.16     66.36 o 
   9   5   6      124.31      133.05     36.13 o 
  10   5   6      229.76      244.78     40.11 o 
  11   5   6        8.94       -4.35     48.12 o 
  12   5   6     1419.06     1657.79     94.71 o 
  13   5   6        0.45       -3.85     53.89 o 
  14   5   6      132.11       46.19     61.59 o 
  15   5   6      350.02      423.44    127.03 o 
  16   5   6      145.05      257.91    119.33 o 
 -15   6   6       73.70       88.54     57.74 o 
 -14   6   6      777.48      723.70    103.94 o 
 -13   6   6      219.42      319.50     61.59 o 
 -12   6   6      489.82      385.15     78.91 o 
 -11   6   6     1244.62     1193.84    125.11 o 
 -10   6   6      274.66      271.16     67.37 o 
  -9   6   6     2320.52     2606.90    213.64 o 
  -8   6   6     4745.78     4732.68    144.07 o 
  -7   6   6      896.18     1129.51     51.98 o 
  -6   6   6     1352.08      795.19     37.51 o 
  -5   6   6     2389.73     2126.08     67.30 o 
  -4   6   6     2044.54     1704.82     56.46 o 
  -3   6   6      223.68      332.20     42.34 o 
  -2   6   6     6306.28     7013.69    288.71 o 
  -1   6   6      682.94      943.11     76.99 o 
   0   6   6        4.52       38.49     38.49 o 
   1   6   6     2505.94     2748.51    142.43 o 
   2   6   6     1827.98     1687.26     92.39 o 
   3   6   6     1642.47     1698.00     73.14 o 
   4   6   6     2884.34     3177.99    110.21 o 
   5   6   6      351.94      317.05     40.42 o 
   6   6   6     1003.71     1060.61     50.02 o 
   7   6   6      182.05      126.41     32.07 o 
   8   6   6     4567.45     4923.27    200.17 o 
   9   6   6      462.55      467.56     46.55 o 
  10   6   6      874.08      893.53     60.83 o 
  11   6   6      579.65      684.35    136.66 o 
  12   6   6      336.89      400.34     61.59 o 
  13   6   6       24.78       15.40     50.04 o 
  14   6   6      480.80      454.23     80.84 o 
  15   6   6       32.49       19.25     80.84 o 
 -14   7   6      186.80      384.94     80.84 o 
 -13   7   6      216.05      227.12     69.29 o 
 -12   7   6      224.39      333.69     54.11 o 
 -11   7   6       10.13       20.00     42.68 o 
 -10   7   6      931.46     1063.46     69.79 o 
  -9   7   6     1928.72     1992.52     78.84 o 
  -8   7   6      162.92      123.37     25.02 o 
  -7   7   6     2764.04     3400.26    100.50 o 
  -6   7   6     1147.91      735.40     38.49 o 
  -5   7   6      103.31      125.69     25.02 o 
  -4   7   6      654.50      853.67     40.11 o 
  -3   7   6     7694.62     7949.11    338.75 o 
  -2   7   6      307.48      311.81     57.74 o 
  -1   7   6     3493.10     3395.21    173.23 o 
   0   7   6     1160.91     1447.39     92.39 o 
   1   7   6     2438.12     2811.32     91.47 o 
   2   7   6     2842.22     2782.36     95.15 o 
   3   7   6     4560.08     4261.04    131.99 o 
   4   7   6     1428.49     1615.52     76.99 o 
   5   7   6     2563.74     2835.12     92.07 o 
   6   7   6      892.42      972.79     82.76 o 
   7   7   6     2797.37     3014.73     99.03 o 
   8   7   6      384.36      381.10     42.21 o 
   9   7   6     4019.08     4133.62    133.21 o 
  10   7   6       25.23      -16.89     37.10 o 
  11   7   6      545.69      485.06     51.29 o 
  12   7   6      465.75      381.10     65.44 o 
  13   7   6       91.72      115.48     57.74 o 
  14   7   6       79.91      115.48     61.59 o 
  15   7   6      268.74      257.91    103.94 o 
 -14   8   6       46.77      138.58     65.44 o 
 -13   8   6      312.60      273.31     50.04 o 
 -12   8   6       97.19      100.09     34.65 o 
 -11   8   6      725.70      894.61     76.99 o 
 -10   8   6      167.77      208.64     40.42 o 
  -9   8   6     2575.48     2799.66    219.42 o 
  -8   8   6      587.01      666.29     96.24 o 
  -7   8   6      400.01      475.01     94.31 o 
  -6   8   6      773.23     1015.72     41.94 o 
  -5   8   6     6714.19     6494.02    307.96 o 
  -4   8   6      520.48      465.78     73.14 o 
  -3   8   6     1446.52     1489.74    100.09 o 
  -2   8   6      835.50     1124.04     92.39 o 
  -1   8   6      765.48      943.11     88.54 o 
   0   8   6      725.26      739.09     80.84 o 
   1   8   6     2503.08     2295.45    163.60 o 
   2   8   6     1128.63      929.61     73.14 o 
   3   8   6      725.85      919.33     54.24 o 
   4   8   6      449.11      486.58     47.58 o 
   5   8   6     1775.00     1651.33     62.36 o 
   6   8   6      663.90      737.18     44.76 o 
   7   8   6     1404.90     1517.60     63.85 o 
   8   8   6      554.24      634.61     50.04 o 
   9   8   6        6.92       10.09     57.74 o 
  10   8   6      196.00      196.68     46.19 o 
  11   8   6      822.48      783.93     63.69 o 
  12   8   6       33.73       61.59     53.89 o 
  13   8   6      103.98       30.80     50.04 o 
  14   8   6        0.46       11.55     65.44 o 
  15   8   6       81.46       76.99     92.39 o 
 -13   9   6      283.99      277.16     53.89 o 
 -12   9   6      340.30      346.45     57.74 o 
 -11   9   6      122.85      138.58     26.02 o 
 -10   9   6      709.90      699.55     65.44 o 
  -9   9   6      322.65      387.78     61.59 o 
  -8   9   6      513.53      400.34     92.39 o 
  -7   9   6      143.98      146.28     69.29 o 
  -6   9   6      266.61      319.50     76.99 o 
  -5   9   6      387.69      542.77     84.69 o 
  -4   9   6     3168.85     3106.50    173.23 o 
  -3   9   6     2764.65     2825.49    153.98 o 
  -2   9   6     2326.44     2363.56    142.43 o 
  -1   9   6     1372.96     1235.67     92.39 o 
   0   9   6     2478.91     2529.09    150.13 o 
   1   9   6      928.18      882.24     51.50 o 
   2   9   6       31.02      131.09     40.42 o 
   3   9   6     5049.91     5163.63    171.48 o 
   4   9   6      915.15      922.58     60.52 o 
   5   9   6     1055.67     1031.35    136.66 o 
   6   9   6     1356.19     1459.23    115.48 o 
   7   9   6      578.09      590.68     45.09 o 
   8   9   6       61.46      114.74     30.99 o 
   9   9   6      873.12      884.90     73.14 o 
  10   9   6      752.84      761.87     56.46 o 
  11   9   6      623.73      623.61     61.59 o 
  12   9   6      148.45       80.84     61.59 o 
  13   9   6      248.66      184.77     57.74 o 
  14   9   6       33.64      107.78     69.29 o 
 -12  10   6      628.50      569.72     46.19 o 
 -11  10   6       46.51       57.74     11.55 o 
 -10  10   6       47.97       61.59    119.33 o 
  -9  10   6       76.17      115.48     92.39 o 
  -8  10   6      955.92      831.48    111.63 o 
  -7  10   6        3.56       61.59     65.44 o 
  -6  10   6      871.53      646.71    111.63 o 
  -5  10   6     2559.79     2806.25    196.32 o 
  -4  10   6     1668.47     2144.14    142.43 o 
  -3  10   6     2370.92     2848.59    165.53 o 
  -2  10   6     5085.31     5304.54    257.91 o 
  -1  10   6      251.14      265.61     73.14 o 
   0  10   6     1904.71     1716.42     74.52 o 
   1  10   6      599.23      649.84     44.36 o 
   2  10   6     3082.82     3093.18    110.21 o 
   3  10   6       78.54      128.39     71.21 o 
   4  10   6     1783.84     1622.35     79.99 o 
   5  10   6        1.63        4.81     31.32 o 
   6  10   6      387.42      299.64     40.11 o 
   7  10   6      717.08      758.95     55.09 o 
   8  10   6      878.00      993.77     67.37 o 
   9  10   6       61.91       78.47     38.49 o 
  10  10   6      344.51      307.34     49.12 o 
  11  10   6       91.29      111.63     46.19 o 
  12  10   6       98.24       73.14     50.04 o 
  13  10   6       46.04       19.25     46.19 o 
  14  10   6      272.25      288.71     88.54 o 
  -9  11   6       90.64      127.03     92.39 o 
  -8  11   6      162.94       -3.85    111.63 o 
  -7  11   6      631.35      692.90    107.78 o 
  -6  11   6     1591.71     1982.47    169.38 o 
  -5  11   6      279.58      277.16     69.29 o 
  -4  11   6     1656.85     1809.24    146.28 o 
  -3  11   6     1008.76     1254.92    130.88 o 
  -2  11   6      639.51      615.91     84.69 o 
  -1  11   6       78.41      123.18     50.04 o 
   0  11   6     4401.56     4870.80    165.40 o 
   1  11   6       33.35      -12.99     40.42 o 
   2  11   6     1921.40     1823.69    113.56 o 
   3  11   6       21.72       24.56     28.48 o 
   4  11   6      419.34      663.03     55.75 o 
   5  11   6      208.64      295.76     45.32 o 
   6  11   6     1951.71     2091.95     81.91 o 
   7  11   6      318.50      309.22     38.20 o 
   8  11   6      348.49      323.97     48.12 o 
   9  11   6      240.29      275.96     48.12 o 
  10  11   6       57.77       17.32     44.27 o 
  11  11   6      185.60      180.92     46.19 o 
  12  11   6      838.34      873.82     88.54 o 
  13  11   6       39.38       61.59     73.14 o 
  -9  12   6      270.61       50.04     88.54 o 
  -8  12   6      578.67      569.72    119.33 o 
  -7  12   6      310.61       50.04    103.94 o 
  -6  12   6      508.52      438.84     92.39 o 
  -5  12   6     1445.46     1493.59    138.58 o 
  -4  12   6      219.83      261.76    100.09 o 
  -3  12   6      452.13      461.93    100.09 o 
  -2  12   6      768.14      796.84    107.78 o 
  -1  12   6     3029.55     3668.52    196.32 o 
   0  12   6      575.00      431.33     45.32 o 
   1  12   6     2204.15     2427.97    127.03 o 
   2  12   6       61.80       62.69     35.55 o 
   3  12   6      751.44      701.36     80.84 o 
   4  12   6     1075.41     1176.17    107.78 o 
   5  12   6     2855.63     3183.35    167.45 o 
   6  12   6      459.68      380.18     42.68 o 
   7  12   6      866.98      919.31     96.24 o 
   8  12   6      663.92      593.24     49.12 o 
   9  12   6        2.95      -25.74     40.95 o 
  10  12   6      171.35       65.44     38.49 o 
  11  12   6      342.83      358.00     53.89 o 
  12  12   6       73.99       73.14     42.34 o 
  13  12   6      185.88      254.06     96.24 o 
  -8  13   6      300.25      281.01    100.09 o 
  -7  13   6     2506.17     2798.55    254.06 o 
  -6  13   6      645.17      511.98    100.09 o 
  -5  13   6       70.47      200.17     84.69 o 
  -4  13   6       33.52      -11.55     61.59 o 
  -3  13   6     1351.00     1104.79    119.33 o 
  -2  13   6      758.86      596.66     88.54 o 
  -1  13   6     1760.12     1543.63    134.73 o 
   0  13   6       59.56       39.59     34.65 o 
   1  13   6      135.02      139.74     32.32 o 
   2  13   6     1015.81     1247.10    102.01 o 
   3  13   6     1156.30     1284.19     77.54 o 
   4  13   6       11.73      -20.35     46.19 o 
   5  13   6     1679.13     1865.01    104.77 o 
   6  13   6      222.24      274.91    125.11 o 
   7  13   6      400.01      452.34     41.94 o 
   8  13   6      574.31      401.36     96.24 o 
   9  13   6     1687.12     1784.08    223.27 o 
  10  13   6       20.34      -11.55     34.65 o 
  11  13   6       33.18       30.80     42.34 o 
  12  13   6       65.93      123.18     80.84 o 
  -8  14   6      171.94      130.88     96.24 o 
  -7  14   6      329.43      296.41     96.24 o 
  -6  14   6       15.84     -103.94    103.94 o 
  -5  14   6     1254.57     1312.66    150.13 o 
  -4  14   6      621.72      504.28    100.09 o 
  -3  14   6      679.53      558.17    103.94 o 
  -2  14   6     1739.70     1897.78    161.68 o 
  -1  14   6     2118.09     2190.34    161.68 o 
   0  14   6      325.10      365.28     75.06 o 
   1  14   6     2837.22     2863.81    144.35 o 
   2  14   6     3243.74     3577.64    151.27 o 
   3  14   6      428.96      393.71     56.39 o 
   4  14   6     1317.67     1291.77     85.96 o 
   5  14   6      115.00      149.00     44.15 o 
   6  14   6      493.35      685.21    148.20 o 
   7  14   6     1277.19     1340.06     71.18 o 
   8  14   6       62.24      -27.57     67.37 o 
   9  14   6       62.00        3.85     50.04 o 
  10  14   6       87.77      138.58     50.04 o 
  11  14   6      527.06      515.83     73.14 o 
  -7  15   6        8.21      250.21    138.58 o 
  -6  15   6      481.52      404.19    100.09 o 
  -5  15   6       77.92       50.04     69.29 o 
  -4  15   6     1978.35     1843.89    180.92 o 
  -3  15   6       66.24      180.92     73.14 o 
  -2  15   6       93.16       61.59     65.44 o 
  -1  15   6      493.97      342.60     80.84 o 
   0  15   6     3548.82     3758.93    153.79 o 
   1  15   6      189.87      165.30     50.04 o 
   2  15   6      770.92      643.69    102.01 o 
   3  15   6      626.79      566.31    107.78 o 
   4  15   6      339.96      339.51     49.81 o 
   5  15   6      153.81      195.41     56.97 o 
   6  15   6      351.08      433.03     49.37 o 
   7  15   6      284.69      307.60     43.70 o 
   8  15   6       62.00       -0.92     82.76 o 
   9  15   6      460.64      481.18     53.89 o 
  10  15   6      159.64       42.34     50.04 o 
  -6  16   6      129.29      180.92     96.24 o 
  -5  16   6      151.30      211.72     88.54 o 
  -4  16   6      704.34      588.97    134.73 o 
  -3  16   6       22.49      -57.74     65.44 o 
  -2  16   6     1492.54     2074.85    192.47 o 
  -1  16   6       70.05        7.70     61.59 o 
   0  16   6      504.17      396.37     52.63 o 
   1  16   6      370.61      330.04     57.16 o 
   2  16   6     2301.27     2555.10    138.74 o 
   3  16   6       58.91       15.99     35.07 o 
   4  16   6      878.56      862.88     78.80 o 
   5  16   6      164.46      207.02     96.24 o 
   6  16   6      139.51      185.70     44.00 o 
   7  16   6      163.90      278.05     37.16 o 
   8  16   6      675.91      804.53     65.44 o 
   9  16   6       53.87      -57.74     61.59 o 
  -5  17   6      222.58      304.11    103.94 o 
  -4  17   6      555.07      215.57    138.58 o 
  -3  17   6      958.88     1189.48    161.68 o 
  -2  17   6      228.22      261.76     84.69 o 
  -1  17   6       66.24      242.52    103.94 o 
   0  17   6      148.18      130.88     63.52 o 
   1  17   6      282.90      278.61     49.86 o 
   2  17   6      353.81      481.26     67.89 o 
   3  17   6      184.47      230.37     84.69 o 
   4  17   6       50.51       33.13     43.39 o 
   5  17   6      370.02      429.83     71.10 o 
   6  17   6      214.06      210.84     44.27 o 
   7  17   6       77.59      110.94     51.97 o 
   8  17   6      135.41      188.62     53.89 o 
  -4  18   6       48.70      273.31    127.03 o 
  -3  18   6      264.74      327.20     96.24 o 
  -2  18   6        4.61       53.89     69.29 o 
  -1  18   6      481.86      446.54    103.94 o 
   0  18   6      119.48      148.48     46.19 o 
   1  18   6      907.83      983.57     77.25 o 
   2  18   6      213.32      184.55     78.91 o 
   3  18   6      249.35      367.34    142.43 o 
   4  18   6       52.47       29.35     49.51 o 
   5  18   6      689.55      676.45     71.10 o 
   6  18   6      261.36      433.08     75.74 o 
  -4  19   6      307.67      454.23    146.28 o 
  -3  19   6      107.37      338.75    146.28 o 
  -2  19   6      110.98      281.01    115.48 o 
  -1  19   6      146.54      381.10    123.18 o 
   0  19   6      685.57      718.12    102.01 o 
   1  19   6       68.90      154.87     92.39 o 
   2  19   6      101.62      183.65     64.65 o 
   3  19   6      139.78      174.84     58.47 o 
   4  19   6      145.56      124.40     55.75 o 
   5  19   6      759.70      773.74    153.98 o 
   6  19   6       51.98      234.82    103.94 o 
  -3  20   6      168.01      -15.40     96.24 o 
  -2  20   6      148.16      -23.10     88.54 o 
  -1  20   6        5.50      -15.40     84.69 o 
   0  20   6      142.71      261.76     92.39 o 
   1  20   6      409.55      373.40    100.09 o 
   2  20   6      358.91      400.34    107.78 o 
   3  20   6      127.81       84.69     73.14 o 
   4  20   6      399.45      230.97     88.54 o 
  -4 -21   7      113.37       71.11     77.25 o 
  -3 -21   7       11.33       40.80    121.26 o 
  -2 -21   7       86.66       28.94    128.96 o 
  -1 -21   7      223.82      195.20     83.86 o 
   0 -21   7       42.54      -12.92    111.63 o 
   1 -21   7      291.10      311.63     90.46 o 
   2 -21   7       32.45      -46.19     73.14 o 
  -6 -20   7      176.05      119.66    109.71 o 
  -5 -20   7       17.22      -69.37     69.37 o 
  -4 -20   7      200.62      157.83    105.86 o 
  -3 -20   7      272.78      264.07    103.94 o 
  -2 -20   7        2.43       -9.85     62.36 o 
  -1 -20   7       66.68       93.17    159.75 o 
   0 -20   7      250.37      379.43     76.71 o 
   1 -20   7      537.14      616.73    123.18 o 
   2 -20   7       94.79      110.73     44.15 o 
   3 -20   7      304.41      386.69     73.49 o 
   4 -20   7       43.98       76.99     80.84 o 
   5 -20   7      237.71      188.62     92.39 o 
   6 -20   7      207.84      103.94    134.73 o 
  -7 -19   7      157.48      220.70     92.39 o 
  -6 -19   7       39.90      -46.75     75.06 o 
  -5 -19   7      128.80      241.43    153.98 o 
  -4 -19   7      341.14      307.03     96.37 o 
  -3 -19   7       41.92       45.34    113.56 o 
  -2 -19   7      254.63      381.21     76.99 o 
  -1 -19   7      117.66      143.53     63.38 o 
   0 -19   7       61.43       27.40     59.67 o 
   1 -19   7       10.91       -1.82     46.55 o 
   2 -19   7      545.98      572.72     88.54 o 
   3 -19   7       81.42      133.15     59.67 o 
   4 -19   7      635.52      666.49     73.49 o 
   5 -19   7      147.27      101.13     96.24 o 
   6 -19   7      317.58      411.89    107.78 o 
   7 -19   7       51.97      215.57     96.24 o 
  -9 -18   7       39.41       86.51    105.86 o 
  -8 -18   7      197.57       95.59    119.33 o 
  -7 -18   7      125.33      186.39     78.91 o 
  -6 -18   7      687.72      559.46     96.60 o 
  -5 -18   7      248.10      266.43     63.58 o 
  -4 -18   7      221.56      199.22    128.96 o 
  -3 -18   7       25.85     -144.35    144.35 o 
  -2 -18   7      919.70      964.48     93.42 o 
  -1 -18   7      193.17      153.98     25.95 o 
   0 -18   7      884.22      974.93     52.57 o 
   1 -18   7      104.88      164.88     59.67 o 
   2 -18   7       94.66      152.58     43.39 o 
   3 -18   7      251.54      248.51     47.58 o 
   4 -18   7      157.96      121.53     51.97 o 
   5 -18   7      235.11      184.81     52.61 o 
   6 -18   7      533.60      785.29    153.98 o 
   7 -18   7       65.15       73.14     92.39 o 
   8 -18   7      165.22      177.07    107.78 o 
 -10 -17   7      120.68      184.35    108.21 o 
  -9 -17   7       61.07      166.52     78.38 o 
  -8 -17   7      350.59      195.32    103.94 o 
  -7 -17   7       28.71      101.45     82.29 o 
  -6 -17   7      261.51      152.45     76.71 o 
  -5 -17   7       87.99      147.26     58.47 o 
  -4 -17   7      948.36     1104.47    102.01 o 
  -3 -17   7       36.67      128.31     64.65 o 
  -2 -17   7        8.40        4.04     13.47 o 
  -1 -17   7      739.50      723.01     51.97 o 
   0 -17   7      234.66      177.00     36.57 o 
   1 -17   7      607.05      766.32     80.84 o 
   2 -17   7      179.49      115.16     46.99 o 
   3 -17   7      433.62      486.30     61.90 o 
   4 -17   7      245.27      273.69     82.76 o 
   5 -17   7      866.43      938.01     98.16 o 
   6 -17   7      249.28      230.97     88.54 o 
   7 -17   7      114.18      188.62    103.94 o 
   8 -17   7      274.33      192.47    115.48 o 
   9 -17   7      178.42      123.18    103.94 o 
  10 -17   7       93.13       76.77     90.32 o 
 -11 -16   7      358.24      326.26    108.06 o 
 -10 -16   7        8.75       -9.98     94.31 o 
  -9 -16   7      774.84      943.76    125.12 o 
  -8 -16   7      255.43      292.50     77.25 o 
  -7 -16   7       35.48       -9.66     70.26 o 
  -6 -16   7      111.15      173.61    105.86 o 
  -5 -16   7      258.67      244.17    159.75 o 
  -4 -16   7      204.87      247.58     67.47 o 
  -3 -16   7     1548.63     1695.10    122.40 o 
  -2 -16   7      198.95      233.70     46.19 o 
  -1 -16   7      336.64      356.31     32.74 o 
   0 -16   7      544.06      439.98     50.04 o 
   1 -16   7     2037.55     2020.04     91.86 o 
   2 -16   7      273.53      278.76     50.04 o 
   3 -16   7      755.58      913.36     70.77 o 
   4 -16   7      224.95      260.87     52.45 o 
   5 -16   7       32.15        1.71     36.07 o 
   6 -16   7       65.08      119.33     73.14 o 
   7 -16   7      699.31      716.00    130.88 o 
   8 -16   7       11.84      123.18    119.33 o 
   9 -16   7      378.22      265.61    107.78 o 
  10 -16   7       87.54      127.73     74.82 o 
 -11 -15   7      166.78      200.47     87.68 o 
 -10 -15   7      149.89      212.52    104.56 o 
  -9 -15   7        0.33       81.17    115.48 o 
  -8 -15   7      126.03      193.89     88.54 o 
  -7 -15   7      331.10      274.55     88.54 o 
  -6 -15   7      276.03      337.99     78.38 o 
  -5 -15   7      441.03      518.84     76.99 o 
  -4 -15   7      191.62      199.99     56.97 o 
  -3 -15   7      171.32      213.36     69.29 o 
  -2 -15   7      619.38      594.88     44.27 o 
  -1 -15   7     1591.56     1855.42     68.13 o 
   0 -15   7      365.48      380.92     31.31 o 
   1 -15   7      709.34      762.78     59.67 o 
   2 -15   7     1046.97     1206.19     74.52 o 
   3 -15   7      475.36      406.28     52.61 o 
   4 -15   7      272.47      271.17    130.88 o 
   5 -15   7     1337.45     1389.37     93.42 o 
   6 -15   7      106.89       88.54     73.14 o 
   7 -15   7       12.49      -34.65     76.99 o 
   8 -15   7      370.23       88.54     88.54 o 
   9 -15   7      222.53      269.46     92.39 o 
  10 -15   7       99.29       17.44     66.65 o 
  11 -15   7      240.78      161.02     86.98 o 
 -12 -14   7      184.40      273.01    177.07 o 
 -11 -14   7      401.42      327.97    190.55 o 
 -10 -14   7      220.98      145.62     63.92 o 
  -9 -14   7      242.26      224.74     78.91 o 
  -8 -14   7      295.56      325.89     77.68 o 
  -7 -14   7       42.46       74.61     65.44 o 
  -6 -14   7     2437.09     2588.00    140.57 o 
  -5 -14   7       26.44       36.73     50.30 o 
  -4 -14   7      345.18      362.15     73.14 o 
  -3 -14   7      703.22      665.01    209.79 o 
  -2 -14   7      369.18      353.57     48.12 o 
  -1 -14   7      219.61      182.74     34.65 o 
   0 -14   7     1282.77     1293.31     52.57 o 
   1 -14   7      881.89      850.46     52.45 o 
   2 -14   7      164.36       60.05     46.19 o 
   3 -14   7       25.91      -13.47     48.12 o 
   4 -14   7      163.21      147.21     38.84 o 
   5 -14   7      146.60      153.67     46.19 o 
   6 -14   7      192.66      134.73     73.14 o 
   7 -14   7       20.92      -88.54     88.54 o 
   8 -14   7      136.74      -23.10     76.99 o 
   9 -14   7       53.36      -19.25    115.48 o 
  10 -14   7      930.14      931.85    107.26 o 
  11 -14   7      227.05      258.39     96.24 o 
  12 -14   7       40.54       63.67    103.94 o 
 -13 -13   7       47.03       51.33     85.45 o 
 -12 -13   7      149.82      204.20     88.18 o 
 -11 -13   7       17.92       20.63     67.89 o 
 -10 -13   7      585.86      603.89    148.20 o 
  -9 -13   7      144.33      168.41    109.71 o 
  -8 -13   7      868.39      953.67     93.64 o 
  -7 -13   7       38.83       18.62     50.30 o 
  -6 -13   7       88.54      101.32     72.09 o 
  -5 -13   7       21.93       73.14     51.25 o 
  -4 -13   7     1513.73     1275.41     87.10 o 
  -3 -13   7     1270.40     1254.38     38.49 o 
  -2 -13   7      540.45      430.82     25.78 o 
  -1 -13   7        2.01       25.87     42.34 o 
   0 -13   7      406.85      434.29     31.31 o 
   1 -13   7      564.16      551.42     45.47 o 
   2 -13   7     1076.75     1233.46    202.10 o 
   3 -13   7      502.92      559.68     58.47 o 
   4 -13   7     1070.27     1158.59     86.61 o 
   5 -13   7      584.10      647.42     59.14 o 
   6 -13   7      428.57      254.06    103.94 o 
   7 -13   7      165.71       23.10     69.29 o 
   8 -13   7     1241.61     1081.69    153.98 o 
   9 -13   7      112.37      127.03     88.54 o 
  10 -13   7      207.84      227.94     75.63 o 
  11 -13   7        4.88      -70.75     70.75 o 
  12 -13   7      117.27      132.29     86.61 o 
 -13 -12   7      191.99      215.80     91.16 o 
 -12 -12   7      624.89      785.93    180.92 o 
 -11 -12   7       86.36      139.06     86.59 o 
 -10 -12   7      298.55      422.26     74.82 o 
  -9 -12   7      524.41      590.82    132.81 o 
  -8 -12   7      607.98      619.71     78.38 o 
  -7 -12   7      571.45      438.35     73.33 o 
  -6 -12   7     1814.49     1721.73    163.60 o 
  -5 -12   7      323.76      282.76     71.21 o 
  -4 -12   7       59.19      111.63     46.27 o 
  -3 -12   7      113.69      113.00     26.95 o 
  -2 -12   7     2689.09     2915.81     75.75 o 
  -1 -12   7      328.04      344.47     75.06 o 
   0 -12   7     1795.70     1800.73    100.09 o 
   1 -12   7     1367.08     1354.99     67.37 o 
   2 -12   7      121.76       53.04     36.07 o 
   3 -12   7     1314.53     1349.65     78.80 o 
   4 -12   7      212.25      232.91     47.11 o 
   5 -12   7      572.35      466.53     52.99 o 
   6 -12   7      961.09     1058.60    107.78 o 
   7 -12   7     1526.68     1408.90    146.28 o 
   8 -12   7       20.10      -65.44     69.29 o 
   9 -12   7      219.87      234.82     84.69 o 
  10 -12   7      561.02      612.55     50.90 o 
  11 -12   7      168.28      119.13     94.31 o 
  12 -12   7      193.50      286.95     76.68 o 
  13 -12   7      130.95       87.68     96.19 o 
 -14 -11   7        4.66       28.84    119.33 o 
 -13 -11   7      526.82      519.23    106.87 o 
 -12 -11   7      208.70      173.16     74.82 o 
 -11 -11   7     1040.88     1085.72    213.64 o 
 -10 -11   7      142.02      155.90     65.33 o 
  -9 -11   7       37.66       79.81     55.75 o 
  -8 -11   7      304.11      159.63     63.58 o 
  -7 -11   7     2520.72     2631.78    179.00 o 
  -6 -11   7      124.93       98.16     59.67 o 
  -5 -11   7     2453.19     2438.36    113.93 o 
  -4 -11   7      160.15      185.58     71.21 o 
  -3 -11   7      112.85      171.57     21.17 o 
  -2 -11   7     1514.39     1631.44     49.37 o 
  -1 -11   7     5073.93     5324.20    119.79 o 
   0 -11   7      362.76      275.45     24.42 o 
   1 -11   7     1678.62     1687.21     61.79 o 
   2 -11   7      222.80      160.32     51.97 o 
   3 -11   7      744.18      818.05    140.50 o 
   4 -11   7      180.07      145.99     36.67 o 
   5 -11   7     2604.26     2756.31    150.13 o 
   6 -11   7      286.76      596.66    100.09 o 
   7 -11   7      441.54      315.65     76.99 o 
   8 -11   7       56.36       30.80     69.29 o 
   9 -11   7      114.12       96.24     51.72 o 
  10 -11   7      115.59      120.96     28.59 o 
  11 -11   7      531.19      663.90     91.16 o 
  12 -11   7       57.88      198.44    113.56 o 
  13 -11   7       43.04       58.61     70.26 o 
 -14 -10   7       23.31      -19.25     78.94 o 
 -13 -10   7      339.60      599.18    240.59 o 
 -12 -10   7       38.61       43.57     63.92 o 
 -11 -10   7      383.75      321.62     26.08 o 
 -10 -10   7       49.35      108.44     55.75 o 
  -9 -10   7     1270.53     1278.91    123.18 o 
  -8 -10   7      191.43       45.62    117.41 o 
  -7 -10   7      833.75      842.14     80.84 o 
  -6 -10   7      402.58      263.52     53.03 o 
  -5 -10   7     2389.19     2224.33    110.21 o 
  -4 -10   7      622.09      629.76     22.12 o 
  -3 -10   7     1578.38     1650.83     67.37 o 
  -2 -10   7       53.77        7.35     53.89 o 
  -1 -10   7      110.99      115.93     18.13 o 
   0 -10   7      534.36      522.60     30.20 o 
   1 -10   7     2869.03     2835.92     81.02 o 
   2 -10   7      258.82      225.22     26.74 o 
   3 -10   7     1841.76     1874.21     86.59 o 
   4 -10   7      164.61      108.21     36.07 o 
   5 -10   7      708.00      651.39     55.82 o 
   6 -10   7      906.77      893.07    100.09 o 
   7 -10   7      990.13     1058.60    115.48 o 
   8 -10   7      580.08      585.12     92.39 o 
   9 -10   7      980.89      946.00     63.52 o 
  10 -10   7       62.03       99.29     28.14 o 
  11 -10   7       59.43       64.52     25.11 o 
  12 -10   7      176.46      314.90     72.14 o 
  13 -10   7      317.22      259.62     76.71 o 
  14 -10   7       24.09       18.34     71.89 o 
 -14  -9   7      488.94      411.89    177.07 o 
 -13  -9   7      280.33      223.33    148.20 o 
 -12  -9   7       54.19       30.43     69.06 o 
 -11  -9   7      449.27      435.96     42.46 o 
 -10  -9   7      688.36      679.71    123.18 o 
  -9  -9   7      111.28      125.21     59.67 o 
  -8  -9   7      146.22      208.51     34.65 o 
  -7  -9   7     1416.06     1300.94     78.91 o 
  -6  -9   7      375.00      484.63     28.87 o 
  -5  -9   7      445.73      434.32     18.81 o 
  -4  -9   7     4378.92     4498.68    150.13 o 
  -3  -9   7      649.28      689.26     28.78 o 
  -2  -9   7     7734.37     8303.66    158.33 o 
  -1  -9   7     3685.39     3712.48    161.68 o 
   0  -9   7      265.53      325.50     34.65 o 
   1  -9   7      718.05      821.40     55.82 o 
   2  -9   7     5006.69     4410.10    113.06 o 
   3  -9   7      907.22      830.64     38.44 o 
   4  -9   7      675.54      617.25     49.86 o 
   5  -9   7      714.36      846.88    100.09 o 
   6  -9   7      362.08      535.07    115.48 o 
   7  -9   7      294.74      200.17     92.39 o 
   8  -9   7      639.25      538.92     34.65 o 
   9  -9   7      351.94      385.92     38.49 o 
  10  -9   7       83.09       59.18     63.52 o 
  11  -9   7      131.03      118.18     30.80 o 
  12  -9   7      228.25      130.88     68.05 o 
  13  -9   7      392.84      457.13     77.53 o 
  14  -9   7      203.59      181.97     85.45 o 
 -15  -8   7      108.37       92.39    173.23 o 
 -14  -8   7       77.57      400.34    123.18 o 
 -13  -8   7       47.46      -42.34    100.09 o 
 -12  -8   7      457.12      394.38    115.48 o 
 -11  -8   7      337.36      276.88     65.44 o 
 -10  -8   7      397.78      432.60     35.93 o 
  -9  -8   7      449.90      371.74     34.76 o 
  -8  -8   7       51.21       -5.47     40.42 o 
  -7  -8   7      414.16      515.76     42.34 o 
  -6  -8   7     2051.76     1935.56     65.84 o 
  -5  -8   7     1092.61     1239.01     36.39 o 
  -4  -8   7       45.42       45.55     17.96 o 
  -3  -8   7      587.51      702.15     92.39 o 
  -2  -8   7     4372.34     4239.78     89.52 o 
  -1  -8   7      264.30      277.43     40.42 o 
   0  -8   7     3288.19     3179.94     72.30 o 
   1  -8   7      331.14      184.41     50.04 o 
   2  -8   7     1152.69     1161.36     98.16 o 
   3  -8   7      355.33      355.85     24.92 o 
   4  -8   7     3723.00     3674.10     94.43 o 
   5  -8   7      108.65       86.18     41.60 o 
   6  -8   7     1000.62     1154.83    115.48 o 
   7  -8   7     1141.14     1085.54     46.19 o 
   8  -8   7      107.08      111.63     15.40 o 
   9  -8   7      161.34      153.87     69.29 o 
  10  -8   7     1581.77     1586.18     75.06 o 
  11  -8   7       18.57      -29.26     49.12 o 
  12  -8   7      704.31      559.58     89.58 o 
  13  -8   7       39.39      114.38    105.86 o 
  14  -8   7       44.60      -84.87    132.81 o 
  15  -8   7       14.28      -53.89     79.50 o 
 -15  -7   7       43.50      177.07    111.63 o 
 -14  -7   7      656.20      592.81    150.13 o 
 -13  -7   7      372.49      325.14     52.45 o 
 -12  -7   7      173.79      156.93     39.75 o 
 -11  -7   7      435.25      476.51     51.97 o 
 -10  -7   7     1489.35     1758.74     82.63 o 
  -9  -7   7      104.96       89.40     40.42 o 
  -8  -7   7     1322.08     1015.28     90.46 o 
  -7  -7   7     1518.49     2025.32     70.46 o 
  -6  -7   7      114.00       56.20     21.23 o 
  -5  -7   7     1055.58     1328.33     47.84 o 
  -4  -7   7     8598.19     8796.87    194.83 o 
  -3  -7   7      396.08      393.64    105.86 o 
  -2  -7   7     3421.25     2952.05    171.30 o 
  -1  -7   7      322.71      210.82     23.73 o 
   0  -7   7      755.35      520.98     57.74 o 
   1  -7   7        6.24       -3.37     17.52 o 
   2  -7   7     2613.96     2809.97     75.19 o 
   3  -7   7      780.83      757.76     36.57 o 
   4  -7   7      522.61      471.39     27.54 o 
   5  -7   7     1116.49     1101.03     37.10 o 
   6  -7   7      174.96      153.98     11.55 o 
   7  -7   7     1705.87     1920.87    165.53 o 
   8  -7   7     1942.84     2182.64    169.38 o 
   9  -7   7      412.96      526.73     76.99 o 
  10  -7   7      145.55       -0.94     50.30 o 
  11  -7   7      551.47      538.04     70.75 o 
  12  -7   7       26.15      -10.59     52.57 o 
  13  -7   7      126.01      146.13    144.35 o 
  14  -7   7      253.03      329.06     75.84 o 
  15  -7   7       72.30      160.82     98.16 o 
 -15  -6   7      204.18      169.38    127.03 o 
 -14  -6   7       86.79       92.39    107.78 o 
 -13  -6   7      498.78      672.84     74.91 o 
 -12  -6   7       63.35       52.10     59.67 o 
 -11  -6   7      258.24      335.55     43.30 o 
 -10  -6   7       27.78       -6.65     32.44 o 
  -9  -6   7     2488.70     2627.20     95.55 o 
  -8  -6   7     1083.99     1326.71     61.79 o 
  -7  -6   7      465.39      751.94     55.82 o 
  -6  -6   7     1093.08     1143.05     48.96 o 
  -5  -6   7     6092.85     5998.11    153.74 o 
  -4  -6   7      979.20     1288.03    125.11 o 
  -3  -6   7     4435.25     4786.48    175.15 o 
  -2  -6   7     2570.87     2231.13     56.53 o 
  -1  -6   7       75.92      134.86     17.96 o 
   0  -6   7      453.92      485.55     27.17 o 
   1  -6   7     6313.29     6084.24    120.78 o 
   2  -6   7      944.01     1022.67     37.10 o 
   3  -6   7     2732.34     2543.69     68.20 o 
   4  -6   7      743.10      728.07     59.67 o 
   5  -6   7      137.87      119.33     57.74 o 
   6  -6   7      352.65      396.49     73.14 o 
   7  -6   7     6412.34     6413.18    307.96 o 
   8  -6   7     1109.38     1046.38    103.94 o 
   9  -6   7      816.35      710.53     76.99 o 
  10  -6   7     1497.67     1516.92     92.43 o 
  11  -6   7      103.43      102.65     48.20 o 
  12  -6   7      703.35      809.78     85.96 o 
  13  -6   7      538.52      527.28    134.73 o 
  14  -6   7       31.85       59.31     57.79 o 
  15  -6   7      490.25      743.07    159.75 o 
 -15  -5   7       39.20      173.23    119.33 o 
 -14  -5   7      185.12      102.81     65.16 o 
 -13  -5   7      855.35      801.89     85.08 o 
 -12  -5   7      207.80      174.22     80.84 o 
 -11  -5   7     1127.17      973.99     62.43 o 
 -10  -5   7      567.24      562.12     51.97 o 
  -9  -5   7     1360.95     1582.57     82.29 o 
  -8  -5   7     1830.13     1908.67     73.33 o 
  -7  -5   7     5185.88     4240.29    207.87 o 
  -6  -5   7      562.10      887.59     43.57 o 
  -5  -5   7     1643.06     2065.39     66.93 o 
  -4  -5   7     1061.57     1077.35     48.37 o 
  -3  -5   7     6564.06     6761.25    153.79 o 
  -2  -5   7     1465.03     1172.80     46.03 o 
  -1  -5   7    10596.23     9203.43    174.26 o 
   0  -5   7     1664.56     1347.82     38.20 o 
   1  -5   7     4764.86     5407.13    105.24 o 
   2  -5   7     5178.37     5283.91    104.40 o 
   3  -5   7     1873.53     1934.95     78.91 o 
   4  -5   7      914.86     1027.82     62.61 o 
   5  -5   7     3129.80     3064.16    165.53 o 
   6  -5   7      221.83      238.67     61.59 o 
   7  -5   7     2335.67     2228.83    150.13 o 
   8  -5   7       22.25      118.78     42.34 o 
   9  -5   7      565.52      689.59     92.39 o 
  10  -5   7       56.39       10.15     44.36 o 
  11  -5   7     1831.26     1885.88    110.86 o 
  12  -5   7      206.38      180.76     47.71 o 
  13  -5   7       86.38      -29.18     57.34 o 
  14  -5   7      213.84      224.80     69.81 o 
  15  -5   7      223.28      156.81     63.38 o 
 -16  -4   7      108.34        7.70    161.68 o 
 -15  -4   7      268.83      257.91    111.63 o 
 -14  -4   7      423.08      181.75    250.21 o 
 -13  -4   7      190.13      138.58     56.97 o 
 -12  -4   7      142.95       67.37     38.11 o 
 -11  -4   7      935.10      953.26     67.40 o 
 -10  -4   7       37.84       15.10     34.15 o 
  -9  -4   7     1553.94     1499.67    111.63 o 
  -8  -4   7      458.77      348.71     42.54 o 
  -7  -4   7      100.15       25.11     32.72 o 
  -6  -4   7     5159.96     5209.94    135.78 o 
  -5  -4   7     1483.22     1291.75     86.61 o 
  -4  -4   7      220.15      312.53     26.74 o 
  -3  -4   7     2620.22     2609.77     71.89 o 
  -2  -4   7      765.68      808.55     37.74 o 
  -1  -4   7      106.61       96.60     20.28 o 
   0  -4   7     3420.35     3144.41     90.46 o 
   1  -4   7     3075.86     3355.07     86.15 o 
   2  -4   7       66.84       62.82     24.42 o 
   3  -4   7     3864.04     3803.94    177.07 o 
   4  -4   7     3907.14     3842.99    194.40 o 
   5  -4   7       70.98       57.74     46.19 o 
   6  -4   7     1101.40      858.43     84.69 o 
   7  -4   7     2263.44     2130.56     92.55 o 
   8  -4   7       75.38       85.17     38.49 o 
   9  -4   7      388.61      406.55     50.56 o 
  10  -4   7      155.02      207.22     67.37 o 
  11  -4   7      223.63      273.41     52.63 o 
  12  -4   7      223.85      235.24     51.25 o 
  13  -4   7      350.86      334.25     71.70 o 
  14  -4   7       41.14       36.34     45.39 o 
  15  -4   7      170.34      150.13    123.18 o 
 -16  -3   7      141.04      123.18    161.68 o 
 -15  -3   7       37.21       20.96     60.12 o 
 -14  -3   7     2127.22     2472.40    164.53 o 
 -13  -3   7       66.61      -25.81     59.70 o 
 -12  -3   7      226.49      259.83     50.56 o 
 -11  -3   7      221.63      105.00     39.40 o 
 -10  -3   7     3037.15     3187.41    122.04 o 
  -9  -3   7      630.41      620.78    123.18 o 
  -8  -3   7      836.33      729.31     46.19 o 
  -7  -3   7      810.90      655.88     53.89 o 
  -6  -3   7       73.33      148.15     29.14 o 
  -5  -3   7      417.50      523.64     48.77 o 
  -4  -3   7     6048.39     6169.53    168.17 o 
  -3  -3   7     2120.78     1922.71     73.93 o 
  -2  -3   7     7613.27     7352.03    193.20 o 
  -1  -3   7     3584.54     3569.23    110.01 o 
   0  -3   7    10103.82    10946.95    277.28 o 
   1  -3   7     1128.80     1137.53    138.58 o 
   2  -3   7     7318.74     7172.94    157.37 o 
   3  -3   7      345.38      369.93     48.12 o 
   4  -3   7      181.72      134.73     42.34 o 
   5  -3   7     1245.66     1424.30    107.78 o 
   6  -3   7     2781.15     2471.35    150.13 o 
   7  -3   7      463.60      470.33     48.12 o 
   8  -3   7     1411.98     1470.64    119.33 o 
   9  -3   7      248.61      235.25     39.06 o 
  10  -3   7      448.52      449.36     49.81 o 
  11  -3   7      129.31       77.92     59.67 o 
  12  -3   7      641.21      545.60     86.61 o 
  13  -3   7      311.36      312.91     55.38 o 
  14  -3   7     1294.85     1227.97    169.38 o 
  15  -3   7       41.07       92.39    161.68 o 
  16  -3   7       32.19      -84.69    130.88 o 
 -16  -2   7      198.19      119.33    100.09 o 
 -15  -2   7       90.33      103.80     75.48 o 
 -14  -2   7      553.15      530.15     78.94 o 
 -13  -2   7       87.44      117.92     55.75 o 
 -12  -2   7      944.63      982.35    157.83 o 
 -11  -2   7      342.95      298.00     45.32 o 
 -10  -2   7      760.48      823.78     56.23 o 
  -9  -2   7     1363.19     1350.22     75.06 o 
  -8  -2   7     2037.52     2045.75     94.31 o 
  -7  -2   7        5.04       -1.92     28.48 o 
  -6  -2   7     7814.98     7171.90    209.38 o 
  -5  -2   7     2943.03     2739.65     92.07 o 
  -4  -2   7       14.69       18.20     26.74 o 
  -3  -2   7     4600.36     4704.88    142.42 o 
  -2  -2   7     4793.29     4891.89    140.16 o 
  -1  -2   7     1160.58     1231.12     56.97 o 
   0  -2   7    11765.80    11266.22    289.80 o 
   1  -2   7       59.45       24.17     44.27 o 
   2  -2   7      272.69      397.93     32.72 o 
   3  -2   7     2796.62     2714.50     76.71 o 
   4  -2   7     6069.67     5685.63    169.38 o 
   5  -2   7      992.95     1031.65     61.59 o 
   6  -2   7     3227.38     3651.63    117.46 o 
   7  -2   7      616.08      589.22     39.61 o 
   8  -2   7      905.88      821.37     54.11 o 
   9  -2   7       28.15       32.40     42.34 o 
  10  -2   7      927.52     1030.41     75.74 o 
  11  -2   7      287.36      237.93    102.01 o 
  12  -2   7      443.35      388.79    100.09 o 
  13  -2   7       25.41       11.55     80.84 o 
  14  -2   7      135.82      207.87    107.78 o 
  15  -2   7       33.36      138.58    119.33 o 
  16  -2   7      406.98      673.65    177.07 o 
 -16  -1   7       92.09       38.49     96.24 o 
 -15  -1   7      243.24      129.90     88.54 o 
 -14  -1   7      699.57      899.54    121.26 o 
 -13  -1   7      534.81      503.92     85.71 o 
 -12  -1   7      496.21      423.25     61.79 o 
 -11  -1   7     1384.92     1433.68     84.17 o 
 -10  -1   7      545.25      580.98     53.63 o 
  -9  -1   7       77.94       52.93     31.32 o 
  -8  -1   7      536.66      622.90     88.54 o 
  -7  -1   7     1670.37     1739.78     62.89 o 
  -6  -1   7      167.97      134.21     29.14 o 
  -5  -1   7     1533.39     1659.43     67.89 o 
  -4  -1   7      400.97      329.14     38.11 o 
  -3  -1   7      375.68      466.93     40.83 o 
  -2  -1   7     6538.99     5913.12    177.07 o 
  -1  -1   7     2553.79     2518.88     88.43 o 
   0  -1   7     1409.19     1386.96     58.47 o 
   1  -1   7       33.56       51.97     31.32 o 
   2  -1   7     4724.04     4919.53    211.72 o 
   3  -1   7     3231.18     3298.98    111.63 o 
   4  -1   7      276.42      346.45     38.49 o 
   5  -1   7     2711.82     2794.70    103.94 o 
   6  -1   7      394.71      457.66     32.72 o 
   7  -1   7      555.30      561.78     55.82 o 
   8  -1   7      326.43      354.24     78.91 o 
   9  -1   7     1373.98     1179.91     56.46 o 
  10  -1   7      328.56      261.01     35.74 o 
  11  -1   7     2983.73     3120.61    160.01 o 
  12  -1   7       88.79       28.87     54.44 o 
  13  -1   7       73.70       65.24     80.84 o 
  14  -1   7      298.49      230.97    111.63 o 
  15  -1   7      363.71      750.64    184.77 o 
  16  -1   7       35.23       69.29    107.78 o 
 -16   0   7        0.92       92.39     96.24 o 
 -15   0   7      607.60      719.85    127.03 o 
 -14   0   7      205.47      205.30     68.20 o 
 -13   0   7      314.46      414.87     71.21 o 
 -12   0   7        2.37      -40.09     57.74 o 
 -11   0   7      552.33      598.72     55.38 o 
 -10   0   7       77.05       68.52     32.03 o 
  -9   0   7     6080.91     6607.66    187.28 o 
  -8   0   7      208.12      234.31     35.07 o 
  -7   0   7     1860.96     1999.56     75.48 o 
  -6   0   7       69.17       68.29     27.17 o 
  -5   0   7    10796.06    11541.67    255.99 o 
  -4   0   7      744.66     1266.63     45.32 o 
  -3   0   7     1488.52     1078.28     55.75 o 
  -2   0   7     2174.20     2399.70     90.46 o 
  -1   0   7     1279.42     1418.44     61.20 o 
   0   0   7      288.17      378.69     40.42 o 
   1   0   7     1407.52     1304.81     59.88 o 
   2   0   7     3419.71     4067.86    263.69 o 
   3   0   7     8093.68     7571.86    207.87 o 
   4   0   7     3494.30     3275.88    107.78 o 
   5   0   7     2631.36     3008.62     78.91 o 
   6   0   7     1710.20     1736.83     73.14 o 
   7   0   7     2944.41     3064.16     79.44 o 
   8   0   7       26.71       41.88     23.10 o 
   9   0   7      873.11      899.32     64.67 o 
  10   0   7       37.05       -8.63     96.24 o 
  11   0   7      382.94      334.27     94.31 o 
  12   0   7       63.13       26.95     51.72 o 
  13   0   7      100.58        1.43     58.47 o 
  14   0   7       43.94      153.98    134.73 o 
  15   0   7      202.93      277.16    127.03 o 
  16   0   7      363.31      177.07    130.88 o 
 -16   1   7       84.70       96.24     96.24 o 
 -15   1   7      244.59      146.28    127.03 o 
 -14   1   7      704.91      767.43     83.15 o 
 -13   1   7      540.10      471.62     84.69 o 
 -12   1   7      522.07      360.17     55.43 o 
 -11   1   7     1274.18     1378.59    107.78 o 
 -10   1   7      559.60      570.56     49.51 o 
  -9   1   7       85.87       52.72     50.04 o 
  -8   1   7      656.64      599.54     65.44 o 
  -7   1   7     1447.11     1454.53     56.97 o 
  -6   1   7      190.94      186.80     44.27 o 
  -5   1   7     1333.77     1377.06    103.94 o 
  -4   1   7      545.69      379.68     36.57 o 
  -3   1   7      414.51      537.77     33.30 o 
  -2   1   7     5947.57     5307.34    117.49 o 
  -1   1   7     3432.19     3188.90     81.02 o 
   0   1   7     1343.20     1329.49     59.70 o 
   1   1   7       69.35      113.69     28.87 o 
   2   1   7     4202.09     4388.37    192.47 o 
   3   1   7     3182.95     3337.47    107.78 o 
   4   1   7      325.87      369.55     42.34 o 
   5   1   7     3181.04     3282.29    130.88 o 
   6   1   7      313.97      201.77     36.07 o 
   7   1   7      664.83      741.56     51.97 o 
   8   1   7      382.29      445.19    100.09 o 
   9   1   7     1345.79     1202.70     69.32 o 
  10   1   7      276.44      214.48    102.01 o 
  11   1   7     3259.51     2863.04    144.69 o 
  12   1   7       82.23      150.13     54.44 o 
  13   1   7       56.72       84.69    111.63 o 
  14   1   7      293.62      173.23     92.39 o 
  15   1   7      328.61      334.90    123.18 o 
  16   1   7       28.38       76.99    111.63 o 
 -16   2   7      175.94      273.31    130.88 o 
 -15   2   7       72.25      -42.34    115.48 o 
 -14   2   7      576.86      591.07     93.21 o 
 -13   2   7       80.56       80.59     67.37 o 
 -12   2   7     1056.59      987.30     74.61 o 
 -11   2   7      298.22      302.16     50.48 o 
 -10   2   7      837.06      884.34     59.42 o 
  -9   2   7     1268.78     1358.50     67.58 o 
  -8   2   7     2109.52     2167.66    121.26 o 
  -7   2   7       14.11        5.67     23.28 o 
  -6   2   7     7856.17     7483.17    180.66 o 
  -5   2   7     3060.33     2957.57     83.28 o 
  -4   2   7       19.58      -17.21     20.28 o 
  -3   2   7     4674.59     4636.02    108.90 o 
  -2   2   7     5175.52     5242.88    123.20 o 
  -1   2   7     1093.56     1124.91     63.52 o 
   0   2   7    11846.32    11141.94    236.74 o 
   1   2   7       26.12       53.69     28.87 o 
   2   2   7      308.39      316.87     21.23 o 
   3   2   7     2993.30     2706.47     78.68 o 
   4   2   7     6047.70     5847.31    173.23 o 
   5   2   7     1046.56      993.49     54.77 o 
   6   2   7     3251.84     3555.04    105.36 o 
   7   2   7      712.16      663.45     47.45 o 
   8   2   7      849.81      814.08     55.82 o 
   9   2   7       38.55       73.14     40.42 o 
  10   2   7     1003.51     1035.50     62.89 o 
  11   2   7      290.00      205.71     57.74 o 
  12   2   7      430.10      418.93     86.61 o 
  13   2   7       49.32      146.28     69.29 o 
  14   2   7      136.22      219.42     92.39 o 
  15   2   7       46.17      230.97    142.43 o 
  16   2   7      323.24      454.23    127.03 o 
 -16   3   7      136.46       76.99     84.69 o 
 -15   3   7       41.51       80.84     84.69 o 
 -14   3   7     2113.09     2340.46    211.72 o 
 -13   3   7       69.70       -1.22     46.55 o 
 -12   3   7      235.94      202.17     43.08 o 
 -11   3   7      219.49       64.74     44.36 o 
 -10   3   7     2875.34     2797.71    108.90 o 
  -9   3   7      660.44      599.44     48.96 o 
  -8   3   7      712.67      718.17     46.03 o 
  -7   3   7      737.87      667.71     84.69 o 
  -6   3   7       75.28      187.05     46.19 o 
  -5   3   7      354.92      611.21    136.66 o 
  -4   3   7     5880.67     5751.45    136.72 o 
  -3   3   7     2222.04     1888.54    119.33 o 
  -2   3   7     7443.06     6987.84    151.68 o 
  -1   3   7     3317.75     3412.22     96.24 o 
   0   3   7    10550.52    11221.97    228.58 o 
   1   3   7     1095.87     1149.40     45.32 o 
   2   3   7     7157.61     7008.43    178.66 o 
   3   3   7      372.88      400.34     53.89 o 
   4   3   7       97.43       74.24     27.72 o 
   5   3   7     1183.66     1397.93     98.16 o 
   6   3   7     2781.29     2708.81    157.83 o 
   7   3   7      421.41      391.67     61.59 o 
   8   3   7     1590.78     1596.07    159.75 o 
   9   3   7      216.25      227.93     75.06 o 
  10   3   7      457.76      451.18    123.18 o 
  11   3   7      103.48      -14.49     59.67 o 
  12   3   7      698.08      749.00     71.10 o 
  13   3   7      312.47      269.46     80.84 o 
  14   3   7     1353.43     1331.91    180.92 o 
  15   3   7       30.95      119.33    107.78 o 
  16   3   7       28.53       -7.70    107.78 o 
 -16   4   7       69.83       19.25     80.84 o 
 -15   4   7      267.78      254.06     88.54 o 
 -14   4   7      438.07      438.84     88.54 o 
 -13   4   7      196.61      204.11     51.25 o 
 -12   4   7      155.57      216.89     51.97 o 
 -11   4   7     1056.54     1156.57    127.03 o 
 -10   4   7       25.21       35.85     41.30 o 
  -9   4   7     1569.74     1546.14     72.26 o 
  -8   4   7      374.24      353.63     75.06 o 
  -7   4   7       98.03       39.59     55.82 o 
  -6   4   7     5568.16     5354.21    142.62 o 
  -5   4   7     1262.68     1014.04     98.16 o 
  -4   4   7      285.22      354.57     36.57 o 
  -3   4   7     3180.43     3169.76     79.22 o 
  -2   4   7      654.01      791.70     36.13 o 
  -1   4   7      129.69      122.51     21.63 o 
   0   4   7     3664.18     3368.07    140.50 o 
   1   4   7     3536.33     3742.18    107.96 o 
   2   4   7       65.17       61.59     38.49 o 
   3   4   7     3809.34     3799.40    173.23 o 
   4   4   7     3645.55     3537.66     96.09 o 
   5   4   7       81.39       66.67     28.48 o 
   6   4   7     1226.79     1217.87    100.09 o 
   7   4   7     2100.72     1943.80     74.72 o 
   8   4   7       93.55       49.76     33.18 o 
   9   4   7      399.68      416.69     47.02 o 
  10   4   7      136.73      159.89     69.29 o 
  11   4   7      215.88      295.27     55.42 o 
  12   4   7      192.77      136.80     48.96 o 
  13   4   7      339.40      319.50     69.29 o 
  14   4   7       45.71       61.59     65.44 o 
  15   4   7      151.25      165.53    103.94 o 
 -15   5   7       35.62       65.44     65.44 o 
 -14   5   7      193.19      200.17     69.29 o 
 -13   5   7      791.97      816.08     96.24 o 
 -12   5   7      208.69      176.64     48.37 o 
 -11   5   7     1017.30     1009.43     71.21 o 
 -10   5   7      558.61      618.08    127.03 o 
  -9   5   7     1367.77     1560.87     70.30 o 
  -8   5   7     1760.69     1871.69     77.51 o 
  -7   5   7     4890.34     4061.28    119.84 o 
  -6   5   7      582.21      860.70     44.00 o 
  -5   5   7     1627.46     2082.80    113.56 o 
  -4   5   7      995.10     1072.54     88.54 o 
  -3   5   7     6456.64     7090.79    157.91 o 
  -2   5   7     1563.05     1307.13     63.52 o 
  -1   5   7    10087.56     8964.15    234.04 o 
   0   5   7     1604.09     1262.62     96.24 o 
   1   5   7     4768.41     5500.86    223.27 o 
   2   5   7     5265.56     5246.80    238.67 o 
   3   5   7     2024.31     2235.25     84.69 o 
   4   5   7      857.67      966.74     59.70 o 
   5   5   7     3142.36     3028.34     86.15 o 
   6   5   7      251.42      278.84     71.21 o 
   7   5   7     2198.08     2401.02     89.64 o 
   8   5   7       35.57       43.20     40.42 o 
   9   5   7      582.84      759.68     59.42 o 
  10   5   7       57.76       -8.94     37.10 o 
  11   5   7     1873.58     1907.54    100.85 o 
  12   5   7      217.90      184.77     57.74 o 
  13   5   7       85.28      123.18     65.44 o 
  14   5   7      229.44      134.73     76.99 o 
  15   5   7      261.40      238.67    103.94 o 
 -15   6   7      185.82      207.87    100.09 o 
 -14   6   7       81.94      107.78     84.69 o 
 -13   6   7      449.71      485.03     69.29 o 
 -12   6   7       75.17       75.27     63.52 o 
 -11   6   7      335.12      300.25     65.44 o 
 -10   6   7       42.10       74.42     34.43 o 
  -9   6   7     2506.52     2445.92     99.62 o 
  -8   6   7     1143.72     1263.49     80.84 o 
  -7   6   7      394.69      677.75     51.97 o 
  -6   6   7      925.05     1025.82     88.54 o 
  -5   6   7     6029.67     6017.07    177.07 o 
  -4   6   7      956.22     1241.90     47.84 o 
  -3   6   7     4535.49     4835.01    118.83 o 
  -2   6   7     2520.32     2186.37     83.86 o 
  -1   6   7       97.81       96.24     50.04 o 
   0   6   7      433.14      458.08     73.14 o 
   1   6   7     6386.04     6139.87    254.06 o 
   2   6   7      959.46     1023.48     56.97 o 
   3   6   7     3149.71     3120.08    107.49 o 
   4   6   7      593.89      514.25     46.27 o 
   5   6   7      144.46      119.11     26.74 o 
   6   6   7      346.86      424.11     42.34 o 
   7   6   7     6159.30     6183.00    205.95 o 
   8   6   7     1098.91      987.72     58.29 o 
   9   6   7      947.38     1060.96     64.69 o 
  10   6   7     1462.99     1562.96     81.02 o 
  11   6   7       84.90       97.52     44.76 o 
  12   6   7      698.52      943.11    100.09 o 
  13   6   7      433.90      496.58     84.69 o 
  14   6   7       37.83       57.74     73.14 o 
  15   6   7      523.42      542.77    150.13 o 
 -14   7   7      549.89      408.04     92.39 o 
 -13   7   7      343.82      542.77     76.99 o 
 -12   7   7      186.87      177.07     61.59 o 
 -11   7   7      448.25      563.01     55.73 o 
 -10   7   7     1521.13     1850.73     86.66 o 
  -9   7   7      118.10      144.26     35.93 o 
  -8   7   7     1584.71     1340.96     59.46 o 
  -7   7   7     1417.06     1921.84     74.62 o 
  -6   7   7      135.67       76.57     23.10 o 
  -5   7   7     1073.98     1397.16     98.16 o 
  -4   7   7     8970.20     9405.09    257.12 o 
  -3   7   7      411.79      354.15     61.59 o 
  -2   7   7     3178.36     2810.10    153.98 o 
  -1   7   7      467.67      207.87     73.14 o 
   0   7   7      719.92      542.77     61.59 o 
   1   7   7        4.70       57.74     46.19 o 
   2   7   7     2724.91     3054.06    225.19 o 
   3   7   7      742.17      704.02     50.30 o 
   4   7   7      631.09      636.22     92.39 o 
   5   7   7     1319.58     1245.65     59.05 o 
   6   7   7      227.73      193.07     35.04 o 
   7   7   7     1668.86     1747.67     71.70 o 
   8   7   7     2268.63     2458.51     97.34 o 
   9   7   7      522.97      741.63     82.76 o 
  10   7   7      121.62      102.89    146.28 o 
  11   7   7      623.57      690.98     62.89 o 
  12   7   7       18.53       19.25     46.19 o 
  13   7   7      111.42       76.99     53.89 o 
  14   7   7      262.31      142.43     73.14 o 
  15   7   7      104.13      111.63    130.88 o 
 -13   8   7       47.34       57.74     57.74 o 
 -12   8   7      490.75      519.68     65.44 o 
 -11   8   7      332.93      281.01     39.00 o 
 -10   8   7      372.75      352.04     40.04 o 
  -9   8   7      432.44      320.81     35.30 o 
  -8   8   7       94.95       12.93     25.11 o 
  -7   8   7      432.05      481.14     78.91 o 
  -6   8   7     2172.85     1842.11     69.83 o 
  -5   8   7     1040.81     1177.93    127.03 o 
  -4   8   7       29.10       -7.70     53.89 o 
  -3   8   7      617.54      839.18     96.24 o 
  -2   8   7     4684.24     4565.44    238.67 o 
  -1   8   7      252.09      273.31     61.59 o 
   0   8   7     3691.65     3837.90    180.92 o 
   1   8   7      322.48      304.11     53.89 o 
   2   8   7     1190.00     1170.84     63.92 o 
   3   8   7      356.67      423.52     44.85 o 
   4   8   7     3531.50     3647.69    137.44 o 
   5   8   7      119.53      112.06     36.07 o 
   6   8   7      973.10      954.69     55.38 o 
   7   8   7     1119.70     1045.64     90.46 o 
   8   8   7       92.48       49.75     61.59 o 
   9   8   7      180.63      220.77     40.95 o 
  10   8   7     1725.13     1823.24     96.24 o 
  11   8   7       14.74       88.54     50.04 o 
  12   8   7      781.42      769.89     80.84 o 
  13   8   7       43.07      -26.95     50.04 o 
  14   8   7       61.33      146.28     88.54 o 
  15   8   7       18.54      169.38    134.73 o 
 -12   9   7       52.21      107.78     42.34 o 
 -11   9   7      458.31      434.99     50.04 o 
 -10   9   7      712.68      786.49     51.65 o 
  -9   9   7      125.88      148.31     28.94 o 
  -8   9   7      160.02      187.43     63.52 o 
  -7   9   7     1519.93     1343.46    146.28 o 
  -6   9   7      364.66      373.40     80.84 o 
  -5   9   7      598.13      473.48     84.69 o
[truncated: 412,502 more chars]
